# Supplementary material for: Tuberculosis Susceptibility and Inbreeding Depression Hinder Ex Situ Conservation in a Critically Endangered Rainforest Bird
Source: Evol Appl. 2026 Jun 23;19(6):e70286. doi: 10.1111/eva.70286 (PMC13291423; doi:10.1111/eva.70286)
Supplement: Supplementary file 2 — Table S1: DNA Samples, GenBank Accession Numbers and sequencing data. Table S2: RNA Samples and metadata. Table S3: Statistical model for the relationship between age and inbreeding coefficient. Table S4: MHC copy number estimates. Table S5: Differential expression statistics for Redhead versus WWWDs. Table S6: Gene Ontology enrichment analysis of differentially expressed genes in Redhead vs. WWWDs. Table S7: KEGG enrichment analysis of differentially expressed genes in Redhead vs. WWWDs. Table S8: Differential expression statistics for healthy versus infected WWWDs. Table S9: Gene Ontology enrichment analysis of differentially expressed genes in healthy versus infected WWWDs. Table S10: KEGG enrichment analysis of differentially expressed genes in healthy versus infected WWWDs. Table S11: Differential expression statistics for healthy versus infected redhead ducks. Table S12: Gene Ontology enrichment analysis for healthy versus infected redhead ducks. Table S13: KEGG enrichment analysis for healthy versus infected redhead ducks. [file EVA-19-e70286-s001.xlsx]

## Sheet: Table S1_Samples_DNA
Table S1: Samples included in DNA sequencing component of the study. SRR is the accession on NCBI Sequence Read Archive
Studbook_ID	sampleID	Population	Tissue type	Age at death	SRR number	Raw Reads	comment
510	WWWWD_510	Current Captive	blood	3.6	SRR9853672	385506151	genome individual B10K Name: OUT-0051
458	WWWWD_458	Current Captive	blood	4	SRR33413091	42903951
548	WWWWD_548	Current Captive	blood	1.6	SRR33413087	41140288
512	WWWWD_512	Current Captive	blood	4	SRR33413088	43292198
592	WWWWD_592	Current Captive	blood	0.5	SRR33413086	42050404
619	WWWWD_619	Current Captive	blood	1.3	SRR33413085	37462161
465	WWWWD_465	Current Captive	blood	3.6	SRR33413090	37788996
498	WWWWD_498	Current Captive	blood	3.7	SRR33413089	40184362
370	WWWWD_370	Current Captive	muscle	13.4	SRR33413092	41779254
343	WWWWD_343	Current Captive	muscle	14.9	SRR33413097	52343028
unk	WWWD_009	Historical Captive	blood		SRR33413103	49447297
56	WWWD_068	Historical Captive	blood	15.2	SRR33413102	36736298
unk	WWWD_130	Historical Captive	blood		SRR33413101	43811108
92	WWWD_132	Historical Captive	blood	8.1	SRR33413100	43188404
97	WWWD_155	Historical Captive	blood	7.2	SRR33413099	42624517
96	WWWD_160	Historical Captive	blood	12	SRR33413098	43166461
unk	WWWD_352	Historical Captive	blood		SRR33413096	41020295
116	WWWD_355	Historical Captive	blood	6	SRR33413095	42433185
106	WWWD_359	Historical Captive	blood	10.2	SRR33413093	37061821
Asc2-2	WILDWD_2-2	Wild	feather		SRR33413082	66528477
Asc2	mtDNA only	Wild	feather		SRR33413083	63590444
Asc4	mtDNA only	Wild	feather		SRR33413081	107712881
Asc6	WILDWD_6	Wild	feather		SRR33413080	66537172
Asc7	WILDWD_7	Wild	feather		SRR33413079	70882798
Asc8	WILDWD_8	Wild	feather		SRR33413078	76707730
Asc9	WILDWD_9	Wild	feather		SRR33413104	55484384
Asc11	WILDWD_11	Wild	feather		SRR33413106	66571683
Asc12	WILDWD_12	Wild	feather		SRR33413105	70765536
Asc14	WILDWD_14	Wild	feather		SRR33413094	58598327
Asc16	mtDNA only	Wild	feather		SRR33413084	81341220

## Sheet: Table S2_Samples_RNAseq
Table S2: White-winged wood duck (WWWWD) and redhead duck (RH) samples included in RNAseq study. Local_ID is the identification number used for the individual within the park. RIN is RNA integrity number. SRR is the accession on NCBI Sequence Read Archive
Hatch Year	Year collected	Local_ID	species	sex	Tissue	Infection status	RIN	SequencingID	SRR
2019	2022	LA-19-602	WWWD	M	blood	asymptomatic	8.2	19602_S12	SRR34364180
2019	2022	LA-19-645	WWWD	M	blood	asymptomatic	7.8	19645_S13	SRR34364179
2017	2022	G3091	RH	F	blood	asymptomatic	8.2	G3091_S10	SRR34364171
2017	2022	G3092	RH	F	blood	asymptomatic	8	G3092_S9	SRR34364170
2022	2022	G3415	RH	M	blood	asymptomatic	7.9	G3415_S4	SRR34364169
2022	2022	G3416	RH	M	blood	asymptomatic	8.3	G3416_S5	SRR34364168
2020	2022	G3500	RH	M	blood	asymptomatic	7.2	G3500_S2	SRR34364167
2022	2022	H1232	RH	F	blood	asymptomatic	8	H1232_S11	SRR34364166
2022	2022	H1233	RH	F	blood	asymptomatic	9	H1233_S3	SRR34364165
2020	2022	K1365	WWWD	M	blood	symptomatic TB	8	K1365_S1	SRR34364164
2019	2022	K1375	WWWD	M	blood	asymptomatic	8.3	K1375_S6	SRR34364178
NA	2022	K1459	WWWD	M?	blood	asymptomatic	7.7	K1459_S8	SRR34364177
2021	2022	K1491	WWWD	M	blood	asymptomatic	8.1	K1491_S14	SRR34364176
2021	2022	K1493	WWWD	F	blood	asymptomatic	8.3	K1493_S7	SRR34364175
2015	2022	K1966	WWWD	M	blood	symptomatic TB	8.2	K1966_S15	SRR34364174
2018	2019	unk	RH	M	blood	asymptomatic	7	RHHB_S17	SRR34364173
2011	2019	G2366+F2	RH	M	blood	symptomatic TB	7.6	RHTB_S16	SRR34364172

## Sheet: Table S3_AgeVsInbreedingModel
Table S3: Model output from gaussian glmmTMB() comparing inbreeding measures and lifespan as the response variable.
model AIC	variables	Estimate	Std Error	Z	p
97	(Intercept)	10.141	1.81	5.603	2.11e-08
	Froh	-10.528	4.712	-2.235	0.0254
98.5	(Intercept)	10.373	1.805	5.747	9.06e-09
	popCurrentCaptive	-2.514	3.326	-0.756	0.45
	Froh	-6.27	7.292	-0.86	0.39
88.8	(Intercept)	12.1819	1.3861	8.789	<2.00E-16
	popCurrentCaptive	0.1819	2.0233	0.09	0.928368
	ngsF_inbred	-28.78	7.5411	-3.816	0.000135
86.8	(Intercept)	12.214	1.34	9.114	<2.00E-16
	ngsF_inbred	-28.349	5.826	-4.866	1.14e-06

## Sheet: Table S4_MHC copy number
Table S4: MHC copy number estimated from read depth variation in sampled white-winged duck populations. Copy number was calculated based on difference in sequencing depth
	Population	Mean Read Depth	GATK ploidy	Copy Number
Class I⍺	wild	39	6	3
	historical captive	15	3	2025-01-02
	current captive	13	2	2025-01-02
Class IIβ	wild	20	3	2025-01-02
	historical captive	16	3	2025-01-02
	current captive	11	3	2025-01-02
Chromosome 33	wild	13	2
	historical captive	11	2
	current captive	9	2

## Sheet: Table S5_RHvWWWD_DEGs
Table S5: List of differentially expressed genes from DEseq2 analysis between asymptomatic redhead (RH) and white-winged wood duck (WWWD). BaseMean is average normalized count, log2FoldChange is the difference in expression between species, lfcSE is the standard error of the log2FoldChange, stat is the Wald test statistic, pvalue is the raw p-value, padj is the Benjamini Hochberg adjusted p-value…
baseMean	log2FoldChange	lfcSE	stat	pvalue	padj	gene
5969.15	-3.47491	0.0850285	-40.8676	0	0	NDE1
2067.01	-6.1099	0.163638	-37.3379	3.98463e-305	2.04611e-301	CDPF1
794.527	-5.81845	0.160753	-36.195	7.2935e-287	2.49681e-283	E2F8
3863.33	-4.03754	0.11371	-35.5074	3.77471e-276	9.69157e-273	ATP6
825.462	4.61523	0.152517	30.2604	3.81027e-201	7.82629e-198	ARL 9.00
430.079	5.23574	0.17542	29.8469	9.63754e-196	1.64963e-192	TMEM9
1542.51	-4.87563	0.164707	-29.6018	1.41812e-192	2.08059e-189	MAP3K20
482.411	-3.92465	0.139174	-28.1995	5.92516e-175	7.60643e-172	NCAPG
1198.62	-6.39623	0.231999	-27.5701	2.54037e-167	2.89884e-164	PDE4D
3752.01	-3.22888	0.118074	-27.3461	1.20153e-164	1.23397e-161	PLEKHB2
553.861	-4.54755	0.166426	-27.3247	2.15565e-164	2.01259e-161	LOC116501009
1850.96	-5.76778	0.215073	-26.8178	2.0034e-158	1.71457e-155	SLC16A1
839.571	-3.84741	0.147149	-26.1464	1.08219e-150	8.5493e-148	SLC22A23
401.047	-5.04528	0.195504	-25.8066	7.48339e-147	5.4896e-144	STARD3NL
828.861	-3.61118	0.14337	-25.1878	5.44624e-140	3.72886e-137	LRCH2
596.8	-3.62284	0.148276	-24.4331	7.60562e-132	4.88186e-129	EEF2K
169.413	4.01305	0.166069	24.165	5.19138e-129	3.1362e-126	SMCO4
3104.35	-4.07041	0.170077	-23.9328	1.39629e-126	7.96661e-124	ATP1A1
2004.23	-2.24904	0.0940158	-23.922	1.80901e-126	9.77817e-124	ALDH5A1
667.904	-2.41414	0.104905	-23.0126	3.48599e-117	1.79005e-114	ABRAXAS1
374.592	-3.64417	0.160284	-22.7356	1.99018e-114	9.73293e-112	L2HGDH
357.363	-3.12323	0.138229	-22.5946	4.90182e-113	2.28826e-110	TTLL1
926.015	-2.58287	0.117168	-22.0442	1.08591e-107	4.84882e-105	GPD1L
553.071	2.86108	0.129834	22.0364	1.29122e-107	5.52533e-105	HAUS8
709.659	-3.25958	0.151212	-21.5563	4.61782e-103	1.897e-100	MYSM1
1293.24	-4.63451	0.219164	-21.1463	2.98524e-99	1.17917e-96	NEFL
47395	1.84762	0.0880816	20.9762	1.08208e-97	4.11591e-95	B2M
350.373	-3.0565	0.147111	-20.7769	7.01034e-96	2.57129e-93	TRMT11
858.59	-3.49942	0.169299	-20.67	6.44761e-95	2.28334e-92	CNN3
674.58	-4.16411	0.202778	-20.5353	1.0424e-93	3.56848e-91	GPLD1
168.561	3.23355	0.158494	20.4018	1.61323e-92	5.34448e-90	PUS3
2170.69	-4.60462	0.228286	-20.1704	1.78232e-90	5.72012e-88	LOC116500226
347.046	-5.21331	0.260441	-20.0172	3.8979e-89	1.21307e-86	LOC116499219
1040.18	2.09428	0.105448	19.8608	8.89625e-88	2.68719e-85	GANC
503.764	-3.191	0.160835	-19.8402	1.33808e-87	3.92632e-85	SSBP1
241.831	2.17745	0.110383	19.7264	1.28036e-86	3.65259e-84	POMK
116.747	3.0663	0.157442	19.4757	1.76528e-84	4.89984e-82	GPR174
405.525	-5.72624	0.294401	-19.4505	2.88674e-84	7.8018e-82	TRMT10A
410.103	2.45903	0.127222	19.3287	3.08084e-83	8.11289e-81	ANKRD46
230.426	-4.44709	0.23063	-19.2823	7.55844e-83	1.94063e-80	DMAC2L
1128.89	-1.87069	0.0979559	-19.0972	2.66155e-81	6.66685e-79	LOC116489095
660.495	1.80546	0.0951106	18.9827	2.37065e-80	5.79681e-78	TOE1
234.512	7.14395	0.37694	18.9525	4.21386e-80	1.00643e-77	PROM1
654.423	-3.12032	0.165646	-18.8373	3.73783e-79	8.72444e-77	PICK1
548.715	-6.09037	0.323877	-18.8046	6.92653e-79	1.58079e-76	ACKR4
400.796	-2.22939	0.118629	-18.7929	8.63786e-79	1.9285e-76	SHLD2
17952.8	2.926	0.155749	18.7867	9.70559e-79	2.12078e-76	LOC116500245
125.04	3.5458	0.188928	18.768	1.38099e-78	2.95475e-76	ASTE1
1781.95	2.11836	0.113018	18.7435	2.18932e-78	4.58863e-76	ETV6
664.03	-3.36402	0.180106	-18.678	7.47532e-78	1.53543e-75	ACAD11
1147.01	-3.26512	0.175952	-18.5569	7.17626e-77	1.4451e-74	DAP
122.075	6.50168	0.351109	18.5176	1.49009e-76	2.94292e-74	CCDC183
185.836	-5.34811	0.289225	-18.4912	2.4327e-76	4.71393e-74	LOC116494484
312.734	-3.73638	0.20228	-18.4714	3.5091e-76	6.67378e-74	OSBPL10
3560.33	-2.13141	0.115576	-18.4417	6.08408e-76	1.13606e-73	ND5
1432.75	-2.86717	0.156264	-18.3482	3.41286e-75	6.25894e-73	TRRAP
377.592	-2.14582	0.117148	-18.3171	6.04389e-75	1.08896e-72	ETNK1
405.442	2.06724	0.113232	18.2566	1.83201e-74	3.24392e-72	GATD1
722.933	-1.87513	0.102949	-18.2141	3.98688e-74	6.93987e-72	KLHL7
1562.42	3.31416	0.183488	18.062	6.34371e-73	1.08583e-70	TRIM14
591.376	-3.41209	0.188953	-18.0579	6.83671e-73	1.15103e-70	PLCXD1
1057.41	-2.33187	0.130372	-17.8863	1.50833e-71	2.45882e-69	CHMP2B
320.228	-6.0102	0.336015	-17.8867	1.49608e-71	2.45882e-69	MSH4
260.773	-3.26145	0.182419	-17.8789	1.72051e-71	2.76089e-69	FNTA
829.502	-2.17326	0.122072	-17.8032	6.68014e-71	1.05546e-68	GLO1
230.966	-4.08596	0.230096	-17.7577	1.50372e-70	2.33987e-68	LOC116492642
5591.09	2.52456	0.14472	17.4444	3.79793e-68	5.8216e-66	TAP2
834.771	-4.12667	0.236763	-17.4296	4.92258e-68	7.43455e-66	LOC116501736
1076.82	2.67983	0.154365	17.3604	1.64543e-67	2.44907e-65	ST3GAL5
512.809	-4.48246	0.258379	-17.3484	2.02877e-67	2.9765e-65	LOC116502358
399.818	-2.37937	0.137312	-17.3281	2.88649e-67	4.17525e-65	TMEM18
172.362	-3.3162	0.192763	-17.2035	2.50004e-66	3.56603e-64	LOC116496247
1095.14	-1.65792	0.0965739	-17.1674	4.65965e-66	6.55543e-64	ZCRB1
310.483	-2.03662	0.118643	-17.1659	4.7822e-66	6.63692e-64	SNAP47
147.992	-5.09222	0.297806	-17.0991	1.50625e-65	2.06255e-63	DDX11
541.892	-3.85157	0.22543	-17.0854	1.90579e-65	2.57533e-63	POGLUT1
3033.42	-2.0218	0.118565	-17.0523	3.36197e-65	4.48409e-63	ND1
212.551	-2.75097	0.161712	-17.0116	6.7426e-65	8.87776e-63	MAN2A1
219.465	-6.3071	0.371239	-16.9893	9.85362e-65	1.28097e-62	LOC116486626
144.363	5.87019	0.345636	16.9837	1.08368e-64	1.39118e-62	KIAA1522
359.419	-3.07314	0.181802	-16.9038	4.21732e-64	5.34715e-62	MED17
6144.13	-1.65934	0.0981916	-16.899	4.57905e-64	5.73498e-62	EIF4E3
231.597	-2.44684	0.144967	-16.8786	6.46328e-64	7.99734e-62	MATN2
298.032	1.61963	0.0960332	16.8653	8.10297e-64	9.90684e-62	DCAKD
6126.3	1.86369	0.11127	16.7492	5.73758e-63	6.93235e-61	CLPB
114.069	-3.56864	0.213326	-16.7286	8.11547e-63	9.69138e-61	NKIRAS1
96.3329	2.92871	0.175437	16.6938	1.45504e-62	1.71762e-60	LOC116495473
378.824	2.85482	0.171149	16.6803	1.82247e-62	2.10301e-60	LOC116486690
1126.94	-2.03568	0.122037	-16.6809	1.80464e-62	2.10301e-60	LOC116496251
196.098	-2.34385	0.140617	-16.6683	2.22717e-62	2.54145e-60	PLAC9
163.334	2.38726	0.143626	16.6214	4.87688e-62	5.50391e-60	SPCS1
209.794	-4.63592	0.27898	-16.6174	5.21486e-62	5.82137e-60	SLC7A1
260.666	-3.99835	0.242366	-16.4972	3.84572e-61	4.24683e-59	GTPBP10
222.033	2.91873	0.177142	16.4767	5.39071e-61	5.88964e-59	ABHD11
246.146	-4.2729	0.260912	-16.3768	2.80218e-60	3.0293e-58	LOC116496023
730.087	-1.63091	0.0996923	-16.3594	3.7253e-60	3.9853e-58	UBA6
406.097	-2.64971	0.161984	-16.3578	3.82466e-60	4.04941e-58	TMEM79
71.0613	5.21056	0.319332	16.3171	7.46413e-60	7.8221e-58	LOC116493944
78.7464	5.6589	0.347602	16.2798	1.37257e-59	1.42387e-57	WFDC1
178.337	2.31154	0.14225	16.2499	2.23883e-59	2.29928e-57	FRAS1
2930.3	-1.71679	0.105736	-16.2365	2.78196e-59	2.82878e-57	PRELID2
1121.03	3.12397	0.192541	16.225	3.35891e-59	3.38197e-57	GCAT
1531.65	-2.12569	0.131215	-16.2001	5.03302e-59	5.01836e-57	LOC116494178
286.703	1.95624	0.121926	16.0445	6.24624e-58	6.16816e-56	CDYL
103.879	-4.55504	0.284232	-16.0258	8.446e-58	8.26099e-56	MANSC1
3109.98	3.56747	0.223745	15.9444	3.11769e-57	3.02063e-55	PLA2G4C
370.896	-1.87122	0.117376	-15.9421	3.23459e-57	3.10461e-55	LOC116486541
78.2601	5.55883	0.349094	15.9236	4.34854e-57	4.13514e-55	THNSL2
290.158	2.532	0.15938	15.8865	7.85392e-57	7.39998e-55	TSPOAP1
1056.16	1.17658	0.0741033	15.8776	9.0616e-57	8.46024e-55	LOC116492175
6516.49	-2.37359	0.149837	-15.8411	1.61935e-56	1.49826e-54	CYTB
91.4343	-3.76518	0.238082	-15.8146	2.4674e-56	2.26252e-54	LOC116489630
162.223	-3.58516	0.227448	-15.7625	5.6326e-56	5.11919e-54	MGAT4D
112.283	-3.52465	0.224151	-15.7244	1.02891e-55	9.26918e-54	LOC116494546
881.891	1.12707	0.0717836	15.701	1.48939e-55	1.33009e-53	MOB3A
754.474	-2.47259	0.157802	-15.669	2.4646e-55	2.18202e-53	PEX2
141.26	-5.91044	0.377337	-15.6636	2.68366e-55	2.35566e-53	EMILIN1
248.245	-4.38121	0.281261	-15.577	1.04319e-54	9.07926e-53	LOC116486624
197.658	2.25884	0.145067	15.571	1.14655e-54	9.895e-53	GRSF1
3982.03	-0.920757	0.0593185	-15.5223	2.45246e-54	2.09889e-52	WDR45B
211.447	2.84852	0.183994	15.4816	4.61771e-54	3.91933e-52	SLC7A3
831.004	2.38291	0.153959	15.4776	4.91612e-54	4.13841e-52	APRT
146.891	4.07316	0.263175	15.477	4.96021e-54	4.14157e-52	GREM1
1006.85	1.81036	0.117199	15.4469	7.91163e-54	6.55262e-52	DTX3L
192.564	5.35973	0.34784	15.4086	1.43273e-53	1.17713e-51	SNCG
274.178	-2.24895	0.146389	-15.3629	2.90352e-53	2.3666e-51	POLE3
781.656	-1.21542	0.0793874	-15.3099	6.56368e-53	5.3078e-51	SUZ12
832.926	-3.00477	0.196351	-15.303	7.29711e-53	5.85479e-51	TJP2
100.458	-3.55279	0.232209	-15.3	7.64851e-53	6.08916e-51	IQUB
364.59	2.077	0.136028	15.2689	1.2325e-52	9.73676e-51	IFT27
250.975	-3.83636	0.252825	-15.174	5.26001e-52	4.12369e-50	MYH11
5020.9	-1.0482	0.0693276	-15.1195	1.20374e-51	9.3655e-50	CDV3
5126.9	-1.16691	0.0771966	-15.116	1.26944e-51	9.80233e-50	RAB21
564.441	-1.66376	0.110104	-15.1108	1.37447e-51	1.05342e-49	ACOX3
508.399	-1.27045	0.0844987	-15.0352	4.32026e-51	3.26243e-49	MTMR8
2540.94	2.29796	0.152836	15.0355	4.30049e-51	3.26243e-49	TAP1
389.135	-1.81193	0.120648	-15.0184	5.56738e-51	4.17351e-49	GYG1
616.855	-1.90248	0.126904	-14.9916	8.33842e-51	6.20548e-49	MRPL22
638.49	-1.20926	0.0808231	-14.9618	1.30379e-50	9.63306e-49	TAF2
219.12	-1.91712	0.128575	-14.9105	2.81427e-50	2.06447e-48	WEE1
472.249	-2.17492	0.146428	-14.8531	6.64057e-50	4.83679e-48	ZNF511
94.0796	3.81821	0.257106	14.8507	6.87971e-50	4.97568e-48	FAM20A
210.494	-2.09663	0.14181	-14.7847	1.83754e-49	1.31969e-47	CENPC
1512.08	-1.47778	0.100356	-14.7254	4.42619e-49	3.15674e-47	PTPN4
137.742	-5.49447	0.373161	-14.7241	4.51403e-49	3.19718e-47	IFT52
1916.93	1.33595	0.0908226	14.7094	5.60904e-49	3.94554e-47	LOC116497012
182.965	1.70616	0.116694	14.6209	2.06728e-48	1.44428e-46	GEN1
86.4205	-3.1356	0.215235	-14.5683	4.47191e-48	3.10314e-46	TRAF3IP1
595.48	-2.29627	0.157677	-14.5631	4.82228e-48	3.32381e-46	GET1
190.833	8.90848	0.612779	14.5378	6.97609e-48	4.77629e-46	RHPN1
1506.61	1.11378	0.0766574	14.5293	7.90623e-48	5.37728e-46	COMMD9
599.61	1.45032	0.099846	14.5256	8.34105e-48	5.6357e-46	DTYMK
732.692	-1.50205	0.10347	-14.5167	9.49435e-48	6.37301e-46	NCOA7
1177.17	-1.35496	0.0933907	-14.5085	1.06979e-47	7.13427e-46	DYNC1LI2
326.917	2.022	0.139542	14.4902	1.39665e-47	9.25393e-46	ANKRD54
199.524	-2.60353	0.179777	-14.482	1.5737e-47	1.03602e-45	PHPT1
223.015	-2.14331	0.148024	-14.4795	1.63344e-47	1.0685e-45	SLC25A15
1939.16	-2.13408	0.147778	-14.4411	2.8536e-47	1.85484e-45	VIRMA
175.991	-2.99482	0.207439	-14.4371	3.02097e-47	1.95128e-45	CHMP4C
808.768	2.53705	0.175906	14.4228	3.71999e-47	2.38777e-45	LOC116486698
138.651	-2.47184	0.172438	-14.3346	1.32945e-46	8.48038e-45	SGO2
397.537	2.42922	0.16951	14.3308	1.40394e-46	8.90028e-45	PREPL
1970.27	1.26478	0.0883421	14.3169	1.71681e-46	1.08169e-44	CCDC47
1627.86	-1.18977	0.0837498	-14.2063	8.37718e-46	5.24596e-44	HSP90AB1
102.937	-4.08646	0.28792	-14.1931	1.01133e-45	6.29474e-44	TCEANC
83.474	-3.06317	0.216032	-14.1793	1.23105e-45	7.61622e-44	ALG3
197.386	-3.63583	0.256437	-14.1782	1.24935e-45	7.68313e-44	MLLT11
688.11	1.20795	0.0853124	14.1591	1.63991e-45	1.00249e-43	C1H12orf4
83.1908	-3.03662	0.214876	-14.132	2.41202e-45	1.46577e-43	LOC116487531
101.102	2.65684	0.188246	14.1137	3.12818e-45	1.88979e-43	SLC29A3
307.876	2.50941	0.177809	14.1129	3.16136e-45	1.89866e-43	LOC116502225
281.368	1.76465	0.125096	14.1063	3.47401e-45	2.07431e-43	CNGB1
396.333	1.55097	0.110199	14.0743	5.46074e-45	3.24172e-43	GCC1
730.832	1.61091	0.114661	14.0494	7.77387e-45	4.58837e-43	MICU2
126.502	2.42657	0.172998	14.0266	1.07163e-44	6.28894e-43	MUTYH
285.006	3.59757	0.257975	13.9454	3.35583e-44	1.9582e-42	LOC116498447
828.019	-1.36977	0.0984627	-13.9116	5.38775e-44	3.12611e-42	NSUN2
196.638	1.95477	0.140718	13.8914	7.14243e-44	4.12094e-42	NEK4
9279.61	-1.30972	0.0944114	-13.8725	9.30252e-44	5.33726e-42	HMGN1
170.998	-4.01362	0.289385	-13.8695	9.69659e-44	5.53244e-42	VRK2
136.589	3.1079	0.224258	13.8586	1.12838e-43	6.40245e-42	PFKL
797.137	1.85279	0.133839	13.8434	1.39512e-43	7.87247e-42	MARS2
349.435	-1.89765	0.137577	-13.7934	2.79432e-43	1.56818e-41	MRPL34
866.308	-1.66246	0.120549	-13.7907	2.90018e-43	1.61874e-41	ARHGAP5
2518.48	-2.87989	0.208899	-13.786	3.09441e-43	1.71782e-41	BAG3
1952.11	1.81605	0.132018	13.7561	4.68128e-43	2.58477e-41	MGRN1
829.055	-3.36072	0.244459	-13.7476	5.26811e-43	2.89324e-41	LOC116499218
1187.58	-2.13486	0.15573	-13.7087	9.00236e-43	4.91778e-41	SAMHD1
373.769	-2.04995	0.149591	-13.7037	9.64662e-43	5.24184e-41	MTRF1
307.553	1.3165	0.0963122	13.669	1.55418e-42	8.40077e-41	PIGU
387.09	-11.5072	0.842817	-13.6532	1.93093e-42	1.03284e-40	ZMAT4
2399.75	-1.40793	0.103119	-13.6534	1.92698e-42	1.03284e-40	ILF2
153.231	-2.70879	0.198434	-13.6509	1.99467e-42	1.06141e-40	ABAT
123.457	6.94189	0.508659	13.6474	2.09167e-42	1.10729e-40	LOC116492003
340.58	-1.81709	0.13345	-13.6163	3.20594e-42	1.68846e-40	ZBTB8OS
183.987	-2.80394	0.206598	-13.5719	5.87499e-42	3.07837e-40	BBS4
358.231	1.62917	0.120045	13.5713	5.92939e-42	3.09111e-40	CEP70
696.546	-1.35488	0.0998761	-13.5656	6.40771e-42	3.32359e-40	ADA
90.1185	-3.17448	0.235897	-13.457	2.8001e-41	1.44508e-39	LOC116500028
608.119	-0.989034	0.0735058	-13.4552	2.87042e-41	1.47396e-39	DKC1
339.944	-1.74275	0.129589	-13.4483	3.1491e-41	1.60902e-39	PER3
145.037	2.92332	0.21778	13.4233	4.41731e-41	2.24583e-39	LOC116493134
12809.8	-1.36568	0.101761	-13.4204	4.59062e-41	2.32245e-39	COX1
162.821	-2.98007	0.222211	-13.411	5.21361e-41	2.62469e-39	LAMB1
481.089	-1.31904	0.0983905	-13.4061	5.56576e-41	2.78831e-39	CCNYL1
1736.49	-0.994894	0.0742497	-13.3993	6.10382e-41	3.04302e-39	FBXW5
2613.38	-1.4797	0.110546	-13.3854	7.36216e-41	3.65262e-39	CAMK2G
108.255	-3.15165	0.235717	-13.3705	8.99124e-41	4.43943e-39	CEP295
87.8661	-4.52075	0.339656	-13.3098	2.03031e-40	9.97669e-39	LOC116501679
164.155	-3.31501	0.249155	-13.305	2.16451e-40	1.04856e-38	WDR92
60.1635	-3.09068	0.232287	-13.3054	2.15296e-40	1.04856e-38	GPR176
559.195	-1.75606	0.131984	-13.3051	2.16068e-40	1.04856e-38	POLR2I
72.4332	-3.78743	0.285082	-13.2854	2.81414e-40	1.35686e-38	LOC116487087
2952.19	-1.22262	0.0924167	-13.2294	5.93789e-40	2.84963e-38	ELAC2
130.234	-4.02443	0.304427	-13.2197	6.75399e-40	3.22621e-38	NOTUM
270.453	2.82834	0.214051	13.2134	7.3431e-40	3.48036e-38	C1H12orf50
146.15	2.7573	0.208676	13.2133	7.35382e-40	3.48036e-38	ALG9
136.586	-2.94817	0.223141	-13.2122	7.46567e-40	3.51708e-38	CCDC107
441.015	2.01287	0.152553	13.1946	9.42771e-40	4.42112e-38	LOC116485373
97.1241	-5.09021	0.385984	-13.1876	1.03384e-39	4.82616e-38	LOC116486628
543.123	1.80142	0.13672	13.176	1.20578e-39	5.60333e-38	NDUFA5
107.684	7.84009	0.598378	13.1022	3.19705e-39	1.479e-37	SUSD2
184.048	4.90094	0.374502	13.0865	3.93096e-39	1.81036e-37	MAPK12
127.211	1.95577	0.149645	13.0694	4.92324e-39	2.24922e-37	ALG14
901.802	1.46202	0.111866	13.0694	4.92769e-39	2.24922e-37	YARS1
641.692	1.20625	0.092493	13.0416	7.09807e-39	3.22554e-37	UBLCP1
397.02	-1.54606	0.118611	-13.0347	7.77208e-39	3.51627e-37	DBF4
1264.08	0.948463	0.0727796	13.032	8.04841e-39	3.62532e-37	TMCO1
1249.13	-1.53538	0.117916	-13.021	9.29609e-39	4.16903e-37	AMN1
1679.8	-1.44583	0.111221	-12.9996	1.23017e-38	5.49299e-37	TBC1D8B
51.4639	3.37183	0.259557	12.9907	1.38099e-38	6.13972e-37	LOC116498270
1974.96	-1.57999	0.121661	-12.9868	1.45308e-38	6.43241e-37	NAP1L1
10444.2	-1.08235	0.0835523	-12.9542	2.22415e-38	9.80345e-37	SLC25A38
56.3634	3.8882	0.300257	12.9496	2.3619e-38	1.03661e-36	IGFN1
987.946	1.47318	0.113809	12.9443	2.53048e-38	1.10588e-36	CWF19L2
78.0976	-3.90987	0.302063	-12.9439	2.54353e-38	1.10687e-36	ETFBKMT
55.2825	-5.04458	0.389848	-12.9399	2.68008e-38	1.16137e-36	FAM184B
1102.25	-1.32589	0.102799	-12.8979	4.62607e-38	1.99621e-36	PDIA6
270.719	2.47846	0.192181	12.8965	4.71082e-38	2.02427e-36	SNX19
139.517	-2.61502	0.20306	-12.878	5.98433e-38	2.56079e-36	INAFM2
176.428	-1.69379	0.131531	-12.8776	6.02118e-38	2.56587e-36	POGLUT2
162.587	1.79797	0.139761	12.8646	7.1208e-38	3.02193e-36	RCAN3
446.49	-1.1725	0.0911874	-12.8582	7.74008e-38	3.27122e-36	PRKD3
504.236	1.74426	0.135765	12.8476	8.86776e-38	3.73245e-36	ALG6
96.8553	-3.07333	0.239272	-12.8445	9.23782e-38	3.87234e-36	LOC116486620
1880.17	-1.43637	0.111955	-12.8299	1.11519e-37	4.65571e-36	RIF1
59.0541	3.25385	0.253634	12.8289	1.12908e-37	4.6946e-36	FAM189A2
371.401	-1.38936	0.108405	-12.8164	1.32678e-37	5.49436e-36	MED8
272.027	-2.68707	0.209836	-12.8056	1.5262e-37	6.29479e-36	PLA2G15
106.771	4.24957	0.332035	12.7986	1.66991e-37	6.85999e-36	ZC2HC1A
48.2392	-4.02222	0.31494	-12.7714	2.36883e-37	9.6924e-36	CDKL1
442.958	2.72736	0.213601	12.7685	2.45944e-37	1.00232e-35	DNAH17
426.286	-1.65678	0.129768	-12.7673	2.49747e-37	1.01379e-35	SNRPD1
148.057	2.20931	0.173136	12.7606	2.72249e-37	1.10079e-35	MFAP3L
607.949	1.32193	0.10362	12.7575	2.83276e-37	1.14088e-35	ARMT1
277.23	2.00198	0.156968	12.7541	2.95905e-37	1.18709e-35	MRPL4
231.748	-1.66581	0.130634	-12.7517	3.04827e-37	1.21812e-35	CC2D2A
213.37	10.0302	0.787873	12.7308	3.98758e-37	1.5873e-35	EEF1A2
173.355	-3.22696	0.253567	-12.7263	4.22654e-37	1.67593e-35	LOC116493924
418.271	1.80907	0.143136	12.6388	1.28976e-36	5.09454e-35	MED9
194.216	-2.53702	0.201103	-12.6155	1.73432e-36	6.82432e-35	ATP8A1
187.966	2.31916	0.184696	12.5566	3.65598e-36	1.43309e-34	COMTD1
1709.86	-1.81321	0.144456	-12.552	3.87536e-36	1.51331e-34	CACUL1
98.1263	-3.46375	0.276638	-12.5209	5.74122e-36	2.23342e-34	ENDOD1
913.256	-1.58026	0.12624	-12.5179	5.95651e-36	2.30843e-34	NDUFA6
416.641	-2.48447	0.198546	-12.5133	6.31293e-36	2.43736e-34	ANXA7
91.2224	-4.41968	0.353229	-12.5122	6.40123e-36	2.4622e-34	LOC116496687
225.434	1.49531	0.119542	12.5087	6.68881e-36	2.56321e-34	GLT8D1
770.932	-10.5235	0.842293	-12.4939	8.06423e-36	3.0788e-34	LOC116488189
336.721	1.58415	0.127015	12.4721	1.06011e-35	4.03233e-34	HIP1
775.977	0.918755	0.0737284	12.4613	1.21308e-35	4.59717e-34	CKAP4
26044.7	-2.26901	0.182121	-12.4588	1.25174e-35	4.72624e-34	LOC116501176
199.134	-1.64071	0.131706	-12.4574	1.27487e-35	4.79593e-34	ASCL3
363.59	-1.63723	0.131506	-12.4499	1.40082e-35	5.25051e-34	ABI2
288.566	-2.21684	0.178113	-12.4463	1.46489e-35	5.4707e-34	ND3
79.0549	-3.23532	0.260578	-12.4159	2.14234e-35	7.97169e-34	RGS8
409.874	1.24249	0.100178	12.4028	2.52224e-35	9.35142e-34	SIL1
2566.72	1.07359	0.087005	12.3394	5.5541e-35	2.05182e-33	PRKCI
239.122	2.01809	0.163555	12.3389	5.59169e-35	2.0583e-33	ZMYND10
67.9894	2.40962	0.195318	12.3369	5.73284e-35	2.10272e-33	SERPINF2
4899.42	-2.01624	0.163544	-12.3284	6.36795e-35	2.32736e-33	ND2
90.564	2.21697	0.179949	12.32	7.07067e-35	2.57503e-33	CDC42BPA
335.355	-2.02165	0.164144	-12.3163	7.40226e-35	2.68626e-33	IL6ST
97.1053	10.1291	0.823235	12.3041	8.61272e-35	3.11453e-33	LOC116494414
1928.66	0.909667	0.0739649	12.2986	9.21316e-35	3.31997e-33	TTPAL
5551.61	0.962378	0.0784465	12.268	1.34605e-34	4.83355e-33	ANP32E
42.7958	-4.24451	0.34602	-12.2667	1.36765e-34	4.894e-33	LOC116486622
202.036	1.91448	0.156273	12.2509	1.66225e-34	5.92754e-33	CBR4
200.611	-1.73867	0.142105	-12.2351	2.01745e-34	7.16927e-33	MTFR2
388.063	1.10172	0.0901875	12.2159	2.55672e-34	9.0543e-33	TMEM69
216.454	-2.12583	0.174047	-12.2141	2.61337e-34	9.22311e-33	LOC116487924
729.527	0.995704	0.0815323	12.2124	2.66921e-34	9.38794e-33	DPP8
235.949	-2.57689	0.211055	-12.2096	2.76302e-34	9.68473e-33	TECR
410.05	-1.08701	0.0890556	-12.2059	2.88996e-34	1.00952e-32	DPY19L1
1060.75	-1.77594	0.145558	-12.2009	3.07453e-34	1.07035e-32	FAM214A
310.342	-1.84159	0.151246	-12.1762	4.16437e-34	1.44487e-32	LOC116487932
734.395	-2.19944	0.180941	-12.1556	5.35915e-34	1.85315e-32	LOC116490404
220.99	-1.84354	0.15171	-12.1517	5.61733e-34	1.93591e-32	RBMS1
1444.2	-1.00791	0.0830453	-12.1369	6.73166e-34	2.31218e-32	ODR4
1976.12	-1.58893	0.131339	-12.0979	1.08301e-33	3.7075e-32	LOC116496235
152.629	-3.04949	0.252136	-12.0946	1.12762e-33	3.84739e-32	APOD
612.713	2.19226	0.181372	12.0871	1.23538e-33	4.20112e-32	PSAT1
590.475	-1.29082	0.106826	-12.0834	1.29305e-33	4.38272e-32	TMEM237
123.517	2.62356	0.21728	12.0746	1.43928e-33	4.8623e-32	DAPK2
55.5304	-5.06254	0.419876	-12.0572	1.77681e-33	5.98291e-32	ESRP1
708.265	1.20776	0.100241	12.0486	1.97308e-33	6.62207e-32	STX17
886.614	1.66781	0.138468	12.0448	2.06549e-33	6.90965e-32	THOC7
448.117	-1.41289	0.117428	-12.0319	2.4141e-33	8.04962e-32	GFOD1
326.935	-1.85944	0.154693	-12.0202	2.7831e-33	9.24997e-32	DENND4C
460.117	2.15546	0.179408	12.0143	2.98991e-33	9.90529e-32	ST6GAL1
44.9068	3.49869	0.29147	12.0036	3.4012e-33	1.12316e-31	APOBEC2
343.799	1.31297	0.109988	11.9374	7.55748e-33	2.48767e-31	CCDC51
1178.09	1.06476	0.0892015	11.9366	7.62912e-33	2.50323e-31	RNF19A
148.982	-2.07826	0.174131	-11.935	7.77285e-33	2.54227e-31	KCTD6
50.5791	-4.46703	0.374381	-11.9318	8.08181e-33	2.63493e-31	GPR27
791.121	-1.80747	0.151527	-11.9284	8.42151e-33	2.73699e-31	UTRN
198.768	-3.08423	0.259303	-11.8943	1.26694e-32	4.10457e-31	TP53INP2
490.814	-2.48123	0.20898	-11.8731	1.63359e-32	5.27578e-31	SMC5
319.054	1.25733	0.105944	11.8679	1.7376e-32	5.5941e-31	NAE1
385.385	2.4753	0.208672	11.8622	1.86116e-32	5.97317e-31	MANEA
146.638	-3.08454	0.260399	-11.8454	2.2724e-32	7.27026e-31	TMEM214
241.774	-1.78563	0.150795	-11.8415	2.38261e-32	7.5992e-31	HACD2
481.649	1.06355	0.0898352	11.8388	2.45804e-32	7.81551e-31	MRPS5
213.551	-1.51496	0.128135	-11.8232	2.96316e-32	9.39249e-31	C11H15orf40
1591.25	1.28581	0.108838	11.814	3.30474e-32	1.0443e-30	DRG2
858.218	-1.32303	0.112143	-11.7977	4.00932e-32	1.26306e-30	GRK4
44.2382	3.68012	0.312166	11.789	4.45004e-32	1.39761e-30	RBM11
57.0479	-4.73301	0.40258	-11.7567	6.52345e-32	2.04256e-30	ARHGAP8
175.494	-1.37426	0.116953	-11.7505	7.0206e-32	2.19154e-30	DONSON
59.4577	-2.71116	0.230819	-11.7458	7.42205e-32	2.30983e-30	LOC116488506
43.5472	-4.34043	0.370266	-11.7225	9.77916e-32	3.0342e-30	LOC116489922
8094.93	-1.38767	0.118426	-11.7176	1.03611e-31	3.20508e-30	ARIH1
592.277	-1.54937	0.132446	-11.6981	1.30287e-31	4.01817e-30	MTFMT
545.659	-1.39549	0.119358	-11.6917	1.4053e-31	4.32108e-30	TNFAIP3
322.904	-2.25244	0.192747	-11.686	1.50331e-31	4.60865e-30	CCDC82
86.285	-2.78383	0.238619	-11.6664	1.89201e-31	5.78302e-30	GMNN
204.575	-9.62647	0.825664	-11.6591	2.06281e-31	6.28636e-30	ATP8
2341.62	-1.60057	0.137383	-11.6504	2.28506e-31	6.94306e-30	HNRNPD
302.169	-1.39336	0.119678	-11.6426	2.50378e-31	7.58519e-30	FAR1
125.899	3.73595	0.321232	11.6301	2.89896e-31	8.75655e-30	IL15
152.968	-2.15576	0.185459	-11.6239	3.11428e-31	9.37938e-30	ARHGAP12
539.045	-1.61341	0.138828	-11.6216	3.19922e-31	9.607e-30	ANAPC1
135.312	4.1275	0.355311	11.6166	3.39441e-31	1.01634e-29	LOC116491442
322.645	-3.11723	0.268423	-11.6131	3.53595e-31	1.05565e-29	LOC116490844
5111.02	-1.06342	0.0917389	-11.5918	4.53609e-31	1.35031e-29	GLRX5
109.385	-2.49933	0.215742	-11.5848	4.92173e-31	1.46087e-29	ALKAL2
192.215	2.03067	0.175514	11.5698	5.86002e-31	1.73436e-29	ACVR1B
653.239	2.31534	0.200293	11.5598	6.58749e-31	1.94407e-29	LOC116496027
5308.06	1.0657	0.0922434	11.5531	7.11852e-31	2.09476e-29	NPC2
3352.55	1.25622	0.108762	11.5501	7.36918e-31	2.16233e-29	SMAD4
164.432	-2.37905	0.206297	-11.5322	9.08209e-31	2.65735e-29	PPM1F
1574.89	-1.08825	0.094385	-11.5299	9.32054e-31	2.71937e-29	SAMM50
308.166	-1.69809	0.147304	-11.5278	9.55375e-31	2.77952e-29	N4BP2L1
1308.73	1.10155	0.0955618	11.5271	9.63681e-31	2.79577e-29	FAM114A2
9574.83	-1.78886	0.155199	-11.5262	9.73005e-31	2.81486e-29	COX3
277.847	-1.54649	0.134175	-11.5259	9.76531e-31	2.81713e-29	LOC116497615
1684.47	-2.51742	0.218529	-11.5198	1.04806e-30	3.01501e-29	TARS3
402.926	1.52627	0.132553	11.5144	1.11588e-30	3.20115e-29	TSEN54
447.952	-2.40106	0.208841	-11.4971	1.36464e-30	3.90387e-29	PIM3
85.9994	3.50874	0.305247	11.4948	1.40172e-30	3.99878e-29	PLXNB1
389.467	1.7599	0.153256	11.4834	1.59949e-30	4.55034e-29	BTD
90.4189	2.36638	0.206289	11.4712	1.84107e-30	5.22314e-29	DNAH1
622.885	1.1289	0.0984502	11.4667	1.93909e-30	5.48607e-29	ACBD3
408.751	-1.41808	0.123704	-11.4635	2.01193e-30	5.67652e-29	NT5DC3
2209.44	-1.23641	0.107901	-11.4587	2.1262e-30	5.9825e-29	BDH1
147.951	-2.54728	0.222352	-11.4561	2.19201e-30	6.15081e-29	PNO1
143.78	-2.73858	0.239489	-11.4351	2.79206e-30	7.81322e-29	FBXL14
89.8359	3.27538	0.286792	11.4207	3.29392e-30	9.19255e-29	LOC116487320
56.5909	4.51997	0.395872	11.4177	3.40962e-30	9.48965e-29	ARMH4
620.678	2.10765	0.184733	11.4092	3.76372e-30	1.04469e-28	SAAL1
3734.91	1.25105	0.109839	11.3899	4.69536e-30	1.29977e-28	NKRF
106.834	1.95292	0.171683	11.3752	5.56021e-30	1.53504e-28	LRRC8C
52.4119	9.24087	0.812481	11.3736	5.65777e-30	1.55778e-28	COL6A2
111.843	-2.78265	0.245339	-11.3421	8.11998e-30	2.22974e-28	LIPG
81.8691	-2.25272	0.198644	-11.3405	8.26704e-30	2.26407e-28	BMF
377.263	2.11444	0.18705	11.3042	1.25152e-29	3.41839e-28	SLC9A3R1
775.559	1.81127	0.160251	11.3027	1.27254e-29	3.46656e-28	TBC1D2B
12043.6	1.53503	0.135954	11.2907	1.45795e-29	3.95413e-28	MOCS1
90.7282	8.79238	0.77873	11.2907	1.45922e-29	3.95413e-28	RGS6
3125.58	-1.82671	0.162142	-11.2661	1.92879e-29	5.21281e-28	SLC12A2
314.394	1.32776	0.117963	11.2558	2.16836e-29	5.84491e-28	SENP2
111	2.88706	0.25771	11.2027	3.95308e-29	1.06278e-27	LOC116496311
1017.55	-1.44245	0.128831	-11.1965	4.24234e-29	1.13757e-27	PIP4K2A
915.751	-0.901439	0.0806151	-11.182	4.99431e-29	1.33572e-27	NRAS
1896.27	-0.836035	0.0748108	-11.1753	5.3852e-29	1.43652e-27	TRAPPC11
3729.63	-1.27093	0.113816	-11.1666	5.94334e-29	1.5813e-27	LOC116492398
177.504	-2.63413	0.235927	-11.165	6.04856e-29	1.60513e-27	ADPGK
964.684	-1.37232	0.123034	-11.154	6.84757e-29	1.81249e-27	CMIP
2133.15	0.870797	0.0780945	11.1506	7.1155e-29	1.87856e-27	TMEM50A
187.022	-1.80982	0.162433	-11.1419	7.83908e-29	2.06429e-27	NMD3
261.656	1.82	0.163364	11.1408	7.93993e-29	2.0855e-27	NTMT1
746.982	1.09934	0.0986873	11.1396	8.04548e-29	2.10783e-27	C25H6orf89
121.201	-2.78663	0.250303	-11.133	8.66246e-29	2.2637e-27	SMIM8
566.496	-3.21123	0.288694	-11.1233	9.66302e-29	2.51876e-27	GLRX
797.483	-1.07106	0.0964645	-11.1032	1.21084e-28	3.14818e-27	ARNTL
1507.26	-1.23041	0.110922	-11.0925	1.3643e-28	3.53823e-27	NDUFS3
356.12	1.46854	0.132478	11.0851	1.4815e-28	3.83249e-27	SCNM1
85.7722	-2.44813	0.22124	-11.0655	1.84424e-28	4.75887e-27	PTGES3L
1210.94	-1.33456	0.120725	-11.0545	2.08504e-28	5.36677e-27	UNKL
1026.17	-0.964052	0.087316	-11.041	2.42441e-28	6.22467e-27	IARS2
198.778	-1.57403	0.142858	-11.0181	3.12542e-28	8.00451e-27	SESN3
52.8995	3.11546	0.283688	10.982	4.66493e-28	1.19176e-26	LOC116485694
45.6237	-3.23182	0.294346	-10.9797	4.78546e-28	1.21952e-26	JMJD7
1153.51	-1.0265	0.0935757	-10.9697	5.34469e-28	1.35866e-26	NRDE2
64.7113	9.13046	0.832423	10.9685	5.41389e-28	1.37286e-26	SHISA3
363.792	-2.44367	0.222845	-10.9658	5.58194e-28	1.41198e-26	DPP7
392.186	1.09794	0.100307	10.9458	6.95809e-28	1.75576e-26	PCYOX1
53.8355	2.43291	0.22231	10.9438	7.11818e-28	1.79176e-26	TENT5C
164.164	-10.7515	0.984069	-10.9256	8.70077e-28	2.18476e-26	SHANK2
157.031	-1.60647	0.147083	-10.9222	9.02823e-28	2.26146e-26	OMA1
97.454	-2.25413	0.206407	-10.9208	9.17016e-28	2.29142e-26	ALG13
446.189	1.29619	0.118704	10.9195	9.30317e-28	2.31902e-26	LRBA
48.7543	6.91526	0.633568	10.9148	9.79607e-28	2.43597e-26	MYL9
305.252	-1.13883	0.104483	-10.8997	1.15636e-27	2.86408e-26	GLCCI1
45.1634	4.98882	0.457705	10.8996	1.15735e-27	2.86408e-26	ABCA12
59.4761	-2.4084	0.220984	-10.8985	1.17139e-27	2.89186e-26	GPHN
80.652	-2.32206	0.213581	-10.872	1.56749e-27	3.86047e-26	OIP5
59.8257	-3.72523	0.342714	-10.8698	1.60564e-27	3.94496e-26	LOC116487513
110.469	-3.07368	0.2828	-10.8687	1.62451e-27	3.98179e-26	CHCHD10
159.443	2.33201	0.21469	10.8622	1.74429e-27	4.2652e-26	MAP3K13
240.786	1.38456	0.127483	10.8608	1.77209e-27	4.32289e-26	WARS2
611.05	-1.49058	0.137274	-10.8584	1.81952e-27	4.42808e-26	NDUFS6
581.148	-1.62002	0.149546	-10.8329	2.4038e-27	5.83617e-26	TTLL12
536.355	-1.6436	0.151774	-10.8293	2.50141e-27	6.04457e-26	CHORDC1
213.976	-2.18307	0.201587	-10.8294	2.49811e-27	6.04457e-26	ALG8
1712.24	-1.54324	0.14265	-10.8184	2.81764e-27	6.79276e-26	SNN
117.748	-5.17831	0.479149	-10.8073	3.17812e-27	7.64386e-26	LOC116486404
197.258	1.63407	0.15131	10.7995	3.46265e-27	8.30874e-26	RNGTT
2114.73	-1.49104	0.138087	-10.7978	3.52415e-27	8.41698e-26	ZNF106
448.185	1.42423	0.131897	10.798	3.51635e-27	8.41698e-26	BCCIP
2381.12	1.27045	0.117757	10.7887	3.89189e-27	9.27371e-26	CNIH1
456.376	1.25428	0.116311	10.7839	4.10192e-27	9.75156e-26	SZRD1
1104.33	-1.47382	0.137092	-10.7506	5.88701e-27	1.3963e-25	TK2
493.649	1.35902	0.126432	10.749	5.98959e-27	1.41735e-25	TOMM34
206.467	-2.73959	0.254918	-10.747	6.12464e-27	1.44598e-25	UGGT2
834.31	-1.31322	0.122312	-10.7367	6.84824e-27	1.61311e-25	C3H6orf120
1993.31	-0.996077	0.0928646	-10.7261	7.67531e-27	1.80379e-25	DBR1
501.765	1.80626	0.168512	10.7189	8.29749e-27	1.94555e-25	TPX2
169.128	-1.36428	0.127476	-10.7023	9.93175e-27	2.32344e-25	CCNC
744.78	-1.86393	0.174191	-10.7005	1.01177e-26	2.36156e-25	ICE2
88.7149	-6.05571	0.566027	-10.6986	1.03313e-26	2.40594e-25	TRPM2
67.9922	4.02114	0.375993	10.6947	1.07737e-26	2.50329e-25	AADAT
145.274	1.86897	0.17502	10.6786	1.28149e-26	2.97086e-25	TAS1R1
2448.93	1.28929	0.120746	10.6777	1.29438e-26	2.99399e-25	LDB1
55.7043	-5.53377	0.518273	-10.6773	1.29952e-26	2.99912e-25	LOC116502365
818.135	0.946377	0.0886467	10.6758	1.32064e-26	3.04102e-25	MIEN1
1563.99	-1.0269	0.0962625	-10.6677	1.44144e-26	3.31177e-25	USP24
998.164	-0.993807	0.0932162	-10.6613	1.54416e-26	3.53984e-25	STRBP
4234.51	-0.70318	0.0660763	-10.6419	1.90146e-26	4.34922e-25	IVNS1ABP
377.813	-1.25735	0.118206	-10.6369	2.00653e-26	4.57934e-25	ELF2
1914.35	-1.02448	0.096331	-10.635	2.0477e-26	4.66294e-25	C8H1orf52
2814.22	-1.58792	0.149349	-10.6322	2.10977e-26	4.79366e-25	ND4
1688.72	1.11945	0.105297	10.6314	2.12986e-26	4.82862e-25	BLOC1S2
114.418	-1.85755	0.174795	-10.627	2.23097e-26	5.04671e-25	BRCA2
1351.61	0.723534	0.0681743	10.613	2.59273e-26	5.85216e-25	ERP44
164.834	-1.41603	0.133677	-10.5929	3.21592e-26	7.24287e-25	LSS
1096.37	3.3121	0.312857	10.5866	3.43854e-26	7.72732e-25	MFSD12
582.602	-2.32355	0.219872	-10.5677	4.20475e-26	9.42855e-25	SCD
853.75	-1.2661	0.119882	-10.5612	4.50978e-26	1.00905e-24	PITPNM2
102.625	3.81731	0.361562	10.5578	4.67454e-26	1.04364e-24	CDKL2
145.426	1.64554	0.155902	10.555	4.81771e-26	1.07327e-24	FITM2
720.256	-0.927767	0.0879607	-10.5475	5.21594e-26	1.15947e-24	HDAC11
1483.94	-0.942145	0.0893623	-10.543	5.474e-26	1.21421e-24	LOC116488931
66.1687	-2.67335	0.25399	-10.5254	6.5968e-26	1.46011e-24	GTSE1
5606.77	-5.05563	0.480381	-10.5242	6.68162e-26	1.4757e-24	MLF 1.00
2238.68	-0.653948	0.0621571	-10.5209	6.92118e-26	1.52533e-24	CUL5
3243.28	-1.79631	0.170747	-10.5203	6.96258e-26	1.53117e-24	EEF1D
58.9187	-3.4812	0.331267	-10.5087	7.87357e-26	1.72781e-24	BAIAP2L2
224.351	-1.55368	0.148035	-10.4953	9.0773e-26	1.98772e-24	EPM2A
12302.3	0.739034	0.0704291	10.4933	9.27352e-26	2.02636e-24	EIF5B
5771.19	0.788728	0.0752186	10.4858	1.00375e-25	2.18865e-24	SELENOO
1047.43	-1.18797	0.11332	-10.4834	1.03013e-25	2.24141e-24	LRRC57
160.017	-2.02761	0.193625	-10.4718	1.16368e-25	2.52665e-24	COQ3
227.998	-1.53768	0.147103	-10.4531	1.41797e-25	3.07228e-24	EZH2
837.356	0.885952	0.0847801	10.45	1.46529e-25	3.16145e-24	HDAC2
811.786	2.66522	0.255042	10.4501	1.46379e-25	3.16145e-24	KIF3B
1135.4	0.793082	0.0759415	10.4433	1.57206e-25	3.3847e-24	LOC116491574
243.379	1.15619	0.110722	10.4423	1.58914e-25	3.41433e-24	ACBD6
161.086	1.55272	0.148824	10.4333	1.74758e-25	3.74691e-24	COQ2
574.286	2.2186	0.212803	10.4256	1.89402e-25	4.05242e-24	MICAL2
39.7398	2.44896	0.234926	10.4244	1.9184e-25	4.09605e-24	E2F5
591.997	1.94812	0.186936	10.4213	1.9815e-25	4.22199e-24	NOP16
1071.89	-2.18767	0.20997	-10.419	2.03126e-25	4.31906e-24	MZT1
2887.41	-0.997078	0.0958249	-10.4052	2.34727e-25	4.98067e-24	ORC3
707.985	-1.67187	0.160802	-10.3971	2.55674e-25	5.41397e-24	BPNT1
986.276	-1.27263	0.122488	-10.3898	2.75839e-25	5.82895e-24	NCKAP1
337.592	-1.67993	0.161774	-10.3844	2.91988e-25	6.15752e-24	LOC116500190
258.989	-1.98041	0.190727	-10.3835	2.94889e-25	6.20596e-24	COMT
107.882	-2.02459	0.194989	-10.3831	2.95984e-25	6.21626e-24	HMGXB4
1569.33	-1.29257	0.124505	-10.3816	3.00613e-25	6.3006e-24	CTDP1
437.329	1.0879	0.105007	10.3603	3.75876e-25	7.86202e-24	SYDE2
7389.57	0.928845	0.0897239	10.3523	4.08713e-25	8.53148e-24	TBCC
87.9905	-6.17302	0.59802	-10.3224	5.57967e-25	1.16234e-23	P4HA3
664.975	-0.953176	0.0925219	-10.3022	6.88924e-25	1.43224e-23	ZUP1
106.633	-2.67082	0.259254	-10.3019	6.90621e-25	1.43286e-23	LOC116502359
168.138	2.64262	0.25666	10.2962	7.33049e-25	1.51782e-23	LOC116493079
267.921	2.04915	0.199101	10.292	7.65594e-25	1.58202e-23	AIG1
376.676	1.39506	0.136034	10.2552	1.1211e-24	2.31198e-23	SLC39A3
364.1	-1.61876	0.157884	-10.2529	1.14855e-24	2.36386e-23	TMX3
1052.51	-1.19611	0.11669	-10.2503	1.17936e-24	2.42242e-23	TMEM43
233.477	-1.20064	0.117253	-10.2397	1.31635e-24	2.69839e-23	ECI2
702.173	-1.89804	0.185399	-10.2376	1.34531e-24	2.75225e-23	PACSIN2
703.621	-0.916909	0.0895981	-10.2336	1.40249e-24	2.86354e-23	AVL9
666.449	-1.32291	0.129336	-10.2285	1.4785e-24	3.01273e-23	JUN
65.8704	2.31527	0.22646	10.2237	1.55256e-24	3.15738e-23	ARHGAP19
610.243	-1.06195	0.103904	-10.2205	1.60575e-24	3.2591e-23	DNAJC10
1872.97	-0.601599	0.0588647	-10.22	1.61305e-24	3.26746e-23	TMEM131
319.369	-1.52735	0.149467	-10.2187	1.6359e-24	3.30722e-23	PMS1
268.213	-2.17956	0.213351	-10.2159	1.68354e-24	3.39685e-23	PLEKHG1
240.986	-1.7275	0.169197	-10.21	1.78911e-24	3.60277e-23	LOC116495174
1072.06	0.874022	0.0856902	10.1998	1.98718e-24	3.9938e-23	ODC1
36.6677	8.30788	0.81499	10.1938	2.11232e-24	4.23702e-23	LOC116493600
327.546	1.53774	0.150966	10.186	2.2909e-24	4.58627e-23	FBXL22
85.9851	-2.27019	0.222912	-10.1843	2.33114e-24	4.65774e-23	TMEM192
321.793	-2.43914	0.239641	-10.1783	2.47895e-24	4.94346e-23	CZH18orf54
31.0151	3.37289	0.331488	10.175	2.56428e-24	5.10372e-23	LOC116487319
90.944	-1.76167	0.173187	-10.1721	2.64175e-24	5.24774e-23	DPCD
1047.15	-1.35319	0.133038	-10.1714	2.65951e-24	5.27281e-23	MRS2
4069.01	2.21305	0.217641	10.1683	2.74533e-24	5.43247e-23	SUSD1
576.61	1.5032	0.147896	10.1639	2.87433e-24	5.67681e-23	AP1B1
5183.9	0.77607	0.0763751	10.1613	2.95114e-24	5.81732e-23	STAM2
360.473	1.63738	0.161182	10.1585	3.03559e-24	5.97232e-23	KANSL3
6885.76	-0.829888	0.0817069	-10.1569	3.0875e-24	6.06283e-23	PARG
168.785	2.1046	0.207529	10.1413	3.62368e-24	7.10214e-23	CIT
164.174	1.66212	0.164197	10.1227	4.38024e-24	8.56859e-23	RBM19
335.483	-2.60118	0.257053	-10.1193	4.53828e-24	8.86086e-23	LOC116494483
34.4918	-3.49417	0.34552	-10.1128	4.84786e-24	9.44734e-23	CEP19
416.955	2.56078	0.253295	10.1098	4.99633e-24	9.71824e-23	TNFRSF11A
660.805	0.676332	0.0669267	10.1056	5.22003e-24	1.01342e-22	TRIP4
1661.43	-0.942985	0.0933271	-10.1041	5.29896e-24	1.0268e-22	LOC116490557
96.1827	-2.47191	0.244652	-10.1038	5.31588e-24	1.02814e-22	MCOLN2
1414.35	1.23337	0.122179	10.0948	5.82262e-24	1.12403e-22	EIF1AX
232.211	-1.76022	0.174674	-10.0772	6.97068e-24	1.34313e-22	SMS
2288.35	1.34796	0.133769	10.0768	6.99942e-24	1.34614e-22	PWWP3A
84.5985	1.65534	0.164488	10.0636	8.00466e-24	1.5366e-22	NOS2
1054.7	-1.96219	0.195239	-10.0502	9.16918e-24	1.75686e-22	PNPLA4
329.586	-1.12423	0.111995	-10.0382	1.03503e-23	1.97947e-22	COMMD2
686.2	-4.18067	0.416601	-10.0352	1.06741e-23	2.03761e-22	LOC116487462
30.1609	-5.25431	0.523722	-10.0326	1.09563e-23	2.0876e-22	LOC116496010
1143.95	-0.920587	0.0918216	-10.0258	1.1738e-23	2.23239e-22	POLR3A
947.048	-1.49631	0.14929	-10.0228	1.21015e-23	2.29728e-22	PDE4B
199.866	1.90148	0.189798	10.0184	1.26512e-23	2.3972e-22	GPN2
884.791	-2.44683	0.244511	-10.007	1.41935e-23	2.68448e-22	NFIL3
37.3168	3.81504	0.381366	10.0036	1.46917e-23	2.77359e-22	TRIM45
9527.06	-1.17325	0.117293	-10.0028	1.48213e-23	2.79292e-22	COX2
510.582	1.00312	0.100385	9.99276	1.63957e-23	3.08396e-22	NDUFB8
2205.05	0.775782	0.0776413	9.99186	1.65441e-23	3.10618e-22	RSL24D1
1751.38	-0.621375	0.0622057	-9.98903	1.70239e-23	3.19042e-22	TMX4
654.721	-0.931945	0.0933691	-9.9813	1.84046e-23	3.43701e-22	C5H11orf58
57.0941	-7.04341	0.705662	-9.98129	1.84066e-23	3.43701e-22	COL5A2
23.4473	4.49404	0.450501	9.97566	1.9481e-23	3.63103e-22	FSTL1
234.509	-1.72643	0.173452	-9.95331	2.43932e-23	4.53838e-22	WASHC4
1044.85	1.47916	0.148637	9.95152	2.48371e-23	4.6126e-22	RINT1
817.373	-1.3443	0.1351	-9.95036	2.51272e-23	4.65805e-22	EAF1
223.483	-1.63794	0.164761	-9.94135	2.75066e-23	5.08996e-22	ZWILCH
378.749	-1.96974	0.198271	-9.93458	2.94423e-23	5.43834e-22	EEA1
496.949	-1.1556	0.11669	-9.90313	4.03444e-23	7.43872e-22	TRMT61B
2618.63	-0.963732	0.0973256	-9.90215	4.07426e-23	7.49869e-22	TBL1XR1
838.929	-1.46138	0.147651	-9.89755	4.26578e-23	7.83714e-22	EPN3
41.9515	-2.81287	0.284404	-9.8904	4.58182e-23	8.38776e-22	SPATA1
441.065	-2.20495	0.222937	-9.89047	4.57854e-23	8.38776e-22	ZNF628
36.0012	6.74752	0.682507	9.88637	4.77002e-23	8.71674e-22	ST8SIA5
575.866	2.25558	0.228221	9.88329	4.91903e-23	8.97309e-22	VEGFC
1145.62	-1.2315	0.124661	-9.8788	5.14456e-23	9.36783e-22	STYK1
57.0382	-2.14389	0.217063	-9.87679	5.24879e-23	9.54072e-22	NUDCD2
83.2422	1.88164	0.190566	9.87394	5.4002e-23	9.79859e-22	TAPBPL
115.96	-2.37128	0.240186	-9.87269	5.46755e-23	9.90331e-22	SYNJ2
249.586	1.42508	0.144507	9.86167	6.1024e-23	1.10337e-21	PTPRA
54.7009	-2.35444	0.238765	-9.86089	6.1501e-23	1.11004e-21	KDM8
1740.8	1.20471	0.122358	9.84581	7.14625e-23	1.28758e-21	LOC116501262
1412.66	1.01061	0.102671	9.84317	7.33654e-23	1.31955e-21	RMND1
405.507	1.5904	0.161652	9.83844	7.68933e-23	1.38059e-21	SLC26A5
28.9527	-3.73393	0.380633	-9.80979	1.02186e-22	1.8315e-21	LOC116498360
116.32	-1.58965	0.16208	-9.80784	1.04175e-22	1.86391e-21	UPRT
1332.82	1.30053	0.132639	9.805	1.07142e-22	1.91365e-21	PAIP1
2725.46	-0.788799	0.0804804	-9.80113	1.11338e-22	1.98515e-21	SEH1L
389.919	-1.13687	0.116063	-9.79532	1.17925e-22	2.09895e-21	SHPK
122.807	2.01095	0.205712	9.77556	1.43365e-22	2.54733e-21	HSD17B12
121.82	-1.78907	0.183111	-9.77046	1.50759e-22	2.67408e-21	ATXN1
6837.24	-1.00401	0.102827	-9.76408	1.60568e-22	2.84316e-21	PDK3
63.7786	2.92817	0.300242	9.75267	1.79671e-22	3.17594e-21	CD180
3356.24	-1.16003	0.119015	-9.7469	1.90181e-22	3.35594e-21	PARP1
260.219	-1.49683	0.153637	-9.74258	1.98441e-22	3.4957e-21	ACKR1
365.239	1.29931	0.133465	9.73521	2.13371e-22	3.75226e-21	LOC116496057
568.538	1.0148	0.104327	9.72712	2.31051e-22	4.05623e-21	GLMN
603.668	-1.26235	0.129802	-9.72521	2.35424e-22	4.12595e-21	PPP3CC
1033.84	1.31975	0.135771	9.72037	2.46877e-22	4.3193e-21	GFER
2239.31	-0.688025	0.0708118	-9.71625	2.57086e-22	4.49026e-21	MPHOSPH10
1014.08	-1.29847	0.133663	-9.71448	2.61581e-22	4.56101e-21	PCNT
120.517	-2.10742	0.216965	-9.71319	2.6492e-22	4.6114e-21	GPATCH2
453.254	1.15462	0.11888	9.71253	2.6663e-22	4.63333e-21	TMEM199
29.7266	6.20825	0.639499	9.70798	2.78801e-22	4.83663e-21	NRXN3
348.211	2.01918	0.20803	9.70621	2.83687e-22	4.91309e-21	CZH5orf63
768.395	-0.927874	0.0957004	-9.69561	3.14756e-22	5.442e-21	GTF2H3
27.5791	4.29427	0.443187	9.68954	3.34034e-22	5.7656e-21	CNRIP1
112.096	-2.31874	0.239341	-9.68802	3.39025e-22	5.84192e-21	LOC116495867
938.927	-1.57801	0.162969	-9.68291	3.56424e-22	6.13145e-21	SCOC
1023.17	-0.96947	0.100245	-9.67099	4.00477e-22	6.87775e-21	HMGB1
35.6933	-2.82395	0.292391	-9.65814	4.54051e-22	7.78481e-21	PRIM2
839.966	1.19068	0.123291	9.65745	4.57079e-22	7.82368e-21	EMC3
92.8887	-2.57227	0.266454	-9.65371	4.74078e-22	8.10114e-21	PIGX
580.169	-1.19694	0.124034	-9.65007	4.91209e-22	8.37993e-21	STXBP3
324.897	-1.85963	0.192803	-9.64523	5.14941e-22	8.77023e-21	UFM1
748.341	1.00648	0.104404	9.64018	5.40914e-22	9.19734e-21	PIP5K1C
353.332	1.48031	0.153602	9.63729	5.56381e-22	9.44468e-21	LOC116490779
82.841	2.08197	0.216078	9.63526	5.67509e-22	9.61768e-21	TEX11
211.543	1.25775	0.130541	9.63488	5.69599e-22	9.63721e-21	CAPN10
124.141	2.01781	0.209575	9.62811	6.08396e-22	1.02767e-20	LOC116501710
342.144	-1.38201	0.14355	-9.62738	6.12691e-22	1.03322e-20	LOC116486772
887.148	-0.681534	0.0708151	-9.62414	6.32332e-22	1.0646e-20	KLHL13
171.92	1.35376	0.140667	9.62386	6.34051e-22	1.06575e-20	HARBI1
63.6971	-2.94133	0.305649	-9.62321	6.38056e-22	1.07072e-20	CCDC57
385.217	1.23458	0.128431	9.61275	7.0637e-22	1.18343e-20	CEP95
422.228	-1.7293	0.180168	-9.59825	8.1314e-22	1.36009e-20	AAR2
276.852	-1.68002	0.175071	-9.59626	8.28992e-22	1.38435e-20	CNNM2
126.842	-1.23927	0.129156	-9.59517	8.37808e-22	1.3968e-20	ZMYND19
190.015	-1.59248	0.166027	-9.59172	8.66295e-22	1.44195e-20	PPCS
2125.87	1.25794	0.131295	9.58099	9.61153e-22	1.59726e-20	RBIS
477.969	0.863665	0.0903617	9.55787	1.20211e-21	1.99445e-20	NOA1
129.224	-2.01419	0.21092	-9.54954	1.30274e-21	2.15793e-20	C1H12orf57
5184.71	-1.90899	0.199985	-9.5457	1.35197e-21	2.23586e-20	SPTSSA
1096.92	1.13362	0.118769	9.54468	1.36528e-21	2.25424e-20	CCNG1
748.568	-1.01435	0.106377	-9.53538	1.49332e-21	2.4617e-20	FAM78A
1566.13	0.946039	0.0992431	9.53254	1.53474e-21	2.52593e-20	CNOT9
2856.15	-0.925294	0.0971027	-9.52903	1.5876e-21	2.60874e-20	MAP3K3
264.341	1.57377	0.16532	9.51954	1.73952e-21	2.85382e-20	ARL 6.00
5917.55	-0.780008	0.0820394	-9.50772	1.94889e-21	3.1922e-20	LOC116486608
1052.16	-1.01953	0.107331	-9.49887	2.1219e-21	3.47005e-20	CLINT1
145.662	-2.51486	0.264817	-9.49662	2.16818e-21	3.54009e-20	HSDL2
1492.86	-0.871289	0.0918162	-9.4895	2.3215e-21	3.78441e-20	LOC116486483
670.026	-1.44052	0.151863	-9.48567	2.40834e-21	3.91975e-20	ATM
1445.79	1.05702	0.111451	9.48419	2.4427e-21	3.96938e-20	ERLIN2
810.135	0.896006	0.0944757	9.48398	2.44755e-21	3.97099e-20	PDHA1
9609.99	1.17556	0.124055	9.47616	2.63819e-21	4.27354e-20	RPL3
320.834	0.992936	0.104865	9.4687	2.83342e-21	4.58255e-20	LOC116493024
949.597	1.70974	0.180663	9.4637	2.97238e-21	4.79974e-20	WDR81
494.019	1.35739	0.143449	9.46252	3.00611e-21	4.84635e-20	BLZF1
55.5071	-2.20704	0.233245	-9.46236	3.01069e-21	4.84635e-20	LOC116497823
53.6147	3.07494	0.325139	9.45732	3.15927e-21	5.07758e-20	SRRM4
297.989	-1.32254	0.13987	-9.45551	3.21455e-21	5.15835e-20	UTP6
59.6919	-3.96667	0.419724	-9.45066	3.36694e-21	5.39447e-20	SLC5A6
1048.15	-0.828181	0.0876541	-9.44828	3.44455e-21	5.5102e-20	ACAA2
29.5887	-4.21094	0.445772	-9.4464	3.50687e-21	5.60117e-20	KAZN
2840.34	-1.33348	0.14125	-9.44057	3.70774e-21	5.91281e-20	GNS
78.4864	-2.64518	0.280732	-9.42241	4.40849e-21	7.0194e-20	LOC116494469
3197.85	-0.969662	0.10292	-9.42153	4.44579e-21	7.06785e-20	CWC15
479.014	1.02436	0.108804	9.41468	4.74512e-21	7.53205e-20	TOR2A
3802.9	-1.06251	0.112913	-9.40998	4.96227e-21	7.86459e-20	ERAL1
197.367	-1.59824	0.170012	-9.40072	5.41893e-21	8.5751e-20	KYAT3
495.082	1.57196	0.167287	9.39682	5.62371e-21	8.88547e-20	MOB1B
2172.31	0.724856	0.0771573	9.39452	5.748e-21	9.0679e-20	LOC116498730
300.647	-1.16836	0.124388	-9.39284	5.84022e-21	9.19923e-20	LOC116485658
193.805	-1.25248	0.133419	-9.38756	6.14068e-21	9.6577e-20	MTG2
160.603	-1.45607	0.155174	-9.38346	6.38404e-21	1.00251e-19	TPRKB
918.041	0.711636	0.0759327	9.37193	7.12153e-21	1.11661e-19	LOC116493720
46.6293	2.63892	0.281862	9.36245	7.79076e-21	1.21968e-19	LMO4
900.014	0.814708	0.0870521	9.35885	8.06103e-21	1.26007e-19	BFAR
1153.51	1.46236	0.156296	9.35638	8.25122e-21	1.28784e-19	ICMT
344.684	-1.29397	0.138338	-9.35369	8.46454e-21	1.31913e-19	LOC116486097
360.875	-1.42385	0.152248	-9.35214	8.58889e-21	1.33648e-19	FOXN2
366.974	1.38936	0.148574	9.35131	8.65717e-21	1.34507e-19	LHPP
167.757	-1.69733	0.181543	-9.34946	8.80996e-21	1.36674e-19	G2E3
565.476	-1.03459	0.110717	-9.34444	9.23762e-21	1.43093e-19	GSTZ1
142.121	-2.25775	0.241634	-9.34368	9.30423e-21	1.43907e-19	RPP38
110.209	-1.89136	0.202725	-9.32967	1.06197e-20	1.64007e-19	SLC6A9
573.729	-3.07089	0.329544	-9.31862	1.17868e-20	1.81757e-19	HABP4
6185.54	1.33294	0.143113	9.31395	1.23159e-20	1.89632e-19	STAT1
43.581	2.58535	0.27759	9.31355	1.23627e-20	1.90068e-19	MICALCL
90.3368	1.69961	0.182529	9.31143	1.26123e-20	1.93615e-19	LOC116490632
1171.44	-1.26616	0.136003	-9.30978	1.281e-20	1.96357e-19	MLXIP
1904.66	-0.74942	0.0806284	-9.29475	1.47558e-20	2.25845e-19	SMIM7
504.891	-1.33683	0.143834	-9.29422	1.48292e-20	2.26631e-19	ASCC3
30.7055	3.36012	0.361549	9.29366	1.49068e-20	2.27479e-19	NAALADL2
9502.4	-0.876781	0.094357	-9.29216	1.51185e-20	2.30366e-19	WBP4
463.263	-1.82564	0.196532	-9.28928	1.55342e-20	2.3635e-19	PHACTR2
561.646	-0.810815	0.0873061	-9.28703	1.58646e-20	2.4102e-19	MCAT
27.4802	3.57228	0.38471	9.28566	1.60704e-20	2.43786e-19	AGAP1
124.616	1.88871	0.203404	9.28549	1.60961e-20	2.43816e-19	LOC116500726
1423.01	-1.00006	0.107884	-9.26977	1.8654e-20	2.82145e-19	PPP2R3C
71.9825	2.06983	0.223323	9.26834	1.8907e-20	2.85551e-19	MTR
118.931	1.56579	0.168983	9.26592	1.93406e-20	2.91671e-19	IMPACT
170.173	1.30702	0.141134	9.26087	2.02767e-20	3.0534e-19	FAIM
377.111	-1.42786	0.1542	-9.25982	2.0478e-20	3.07919e-19	ABCD2
669.84	-1.07088	0.11572	-9.25411	2.16026e-20	3.24354e-19	LIN9
127.614	-2.12857	0.230025	-9.25364	2.16985e-20	3.25318e-19	CASC1
1121.52	-0.808965	0.0874268	-9.25306	2.18166e-20	3.26613e-19	SCFD1
24734	-1.24568	0.134735	-9.24542	2.34318e-20	3.50283e-19	LOC116500272
209.193	1.66271	0.180155	9.22935	2.72271e-20	4.06428e-19	TIMMDC1
271.387	1.02023	0.110557	9.2281	2.75482e-20	4.10624e-19	DRAM2
460.176	1.76803	0.191882	9.21417	3.13704e-20	4.66918e-19	ARRDC1
1754.36	1.31785	0.143039	9.21319	3.16579e-20	4.70516e-19	TMED4
61.4536	-2.05648	0.223318	-9.20879	3.29818e-20	4.89485e-19	CSDC2
1326.03	1.10097	0.119609	9.20481	3.42281e-20	5.07248e-19	POFUT1
979.984	-0.913298	0.0992238	-9.20443	3.43486e-20	5.083e-19	SMC6
1089.78	-1.24174	0.134919	-9.2036	3.46149e-20	5.11503e-19	EAPP
3924.51	0.808427	0.0879282	9.19417	3.77884e-20	5.57597e-19	ATAD1
63.8224	-2.2038	0.239803	-9.19004	3.92708e-20	5.78639e-19	LOC116495490
586.153	-0.999728	0.108914	-9.17906	4.34881e-20	6.39861e-19	POLR1A
380.31	-1.47906	0.161181	-9.17641	4.45713e-20	6.54861e-19	LOC116502371
138.747	-1.63571	0.178321	-9.17285	4.60696e-20	6.75907e-19	NUSAP1
735.501	-0.909544	0.0991696	-9.1716	4.66058e-20	6.82798e-19	KIAA1143
6606.27	-1.11786	0.121961	-9.1657	4.92246e-20	7.20137e-19	LOC116495215
29.424	3.40204	0.37128	9.16302	5.04652e-20	7.37237e-19	RMDN2
75.2791	-2.90581	0.317132	-9.1628	5.05684e-20	7.37695e-19	NEU3
86.0429	2.50328	0.273495	9.15293	5.54098e-20	8.07176e-19	NDRG4
2482.96	-0.703736	0.0769413	-9.1464	5.88626e-20	8.56259e-19	DHX8
3570.07	-0.883577	0.0966109	-9.14572	5.92341e-20	8.60444e-19	HPS5
1929.22	0.669923	0.0732628	9.14411	6.01249e-20	8.7215e-19	SYNCRIP
103.725	-1.65576	0.181107	-9.14243	6.10672e-20	8.8457e-19	SH3D19
59.1663	-3.20043	0.350161	-9.13988	6.25188e-20	9.04322e-19	NSUN4
74.033	-3.37059	0.368907	-9.13669	6.43947e-20	9.30146e-19	SNX24
66.4827	-2.65211	0.290345	-9.13433	6.58127e-20	9.49293e-19	NADSYN1
29.058	-3.08987	0.338399	-9.13084	6.79692e-20	9.79024e-19	LOC116502354
74.6153	1.76715	0.193586	9.12851	6.94515e-20	9.98973e-19	IL12RB2
10717.2	-1.3169	0.144289	-9.12681	7.05498e-20	1.01335e-18	C11H15orf48
530.895	1.25576	0.137701	9.11952	7.54565e-20	1.08232e-18	EXT2
2338.85	1.63721	0.179538	9.11899	7.58242e-20	1.08607e-18	NUDT7
3405.7	0.640184	0.0702412	9.11408	7.93373e-20	1.13481e-18	LOC116500606
6070.96	-0.717129	0.0787344	-9.10821	8.37489e-20	1.19625e-18	LOC116494255
417.752	1.15347	0.126725	9.10221	8.85089e-20	1.26248e-18	HINFP
592.972	1.25814	0.138345	9.09428	9.5218e-20	1.3563e-18	WASHC1
12917.9	-0.841699	0.0925556	-9.09398	9.5479e-20	1.35813e-18	MARF1
1317	-2.49675	0.274803	-9.08558	1.03146e-19	1.46449e-18	LOC116497625
1055.77	-2.61474	0.287794	-9.08548	1.03242e-19	1.46449e-18	LOC116498077
492.968	-0.956896	0.105364	-9.08182	1.06779e-19	1.51258e-18	ALS2
39.6214	4.16796	0.459295	9.07469	1.13999e-19	1.61263e-18	GCGR
56.2759	2.24183	0.247167	9.07011	1.18901e-19	1.67966e-18	FIGNL1
126.242	1.40756	0.155235	9.06727	1.22036e-19	1.72158e-18	SMIM12
23.0246	3.19661	0.352609	9.06558	1.23942e-19	1.74607e-18	LOC116487663
29.5903	5.15606	0.569434	9.05471	1.36929e-19	1.92639e-18	IGDCC4
29.7906	5.57858	0.616295	9.0518	1.40628e-19	1.97572e-18	HSPB3
225.864	2.55132	0.281865	9.05156	1.40941e-19	1.97741e-18	CCDC40
52.3222	2.15241	0.238486	9.02533	1.79163e-19	2.51023e-18	CPPED1
127.613	-2.2053	0.244486	-9.02017	1.87792e-19	2.62755e-18	YAP1
7983.39	0.922595	0.102285	9.01981	1.88409e-19	2.6326e-18	IFNAR1
284.831	2.36851	0.26262	9.01876	1.90224e-19	2.65435e-18	PLEKHG3
6115.73	-0.685792	0.0761525	-9.00552	2.14646e-19	2.99107e-18	ANXA11
114.028	1.80592	0.200627	9.00138	2.22892e-19	3.10176e-18	FPGS
2920.95	0.674374	0.0749203	9.00122	2.23232e-19	3.10229e-18	CAB39
57.4892	1.75645	0.195191	8.99859	2.28633e-19	3.17305e-18	OXSM
511.53	-0.897993	0.0998204	-8.99609	2.33891e-19	3.24164e-18	ERGIC3
5267.38	0.812409	0.0903151	8.99528	2.35626e-19	3.2613e-18	ADAM10
46.0338	-3.61801	0.402223	-8.99504	2.36155e-19	3.26422e-18	LIG1
26.4375	7.83314	0.871003	8.99323	2.40061e-19	3.31374e-18	LOC116501688
7604.27	1.12252	0.124835	8.99207	2.42627e-19	3.34467e-18	LOC116499892
2145.84	0.643619	0.0715816	8.9914	2.44107e-19	3.36056e-18	DNAJC7
56.4553	2.75922	0.306953	8.98905	2.49373e-19	3.42846e-18	DUSP6
669.802	-0.872717	0.0971131	-8.9866	2.54992e-19	3.50102e-18	ASF1A
1462.22	-0.929491	0.103557	-8.97562	2.81759e-19	3.85821e-18	DGCR8
39.4135	-8.20634	0.914287	-8.97567	2.81632e-19	3.85821e-18	LOC116500665
380.967	2.29636	0.256049	8.96845	3.00723e-19	4.11242e-18	CLIP2
200.543	-1.38097	0.154061	-8.96376	3.13779e-19	4.2817e-18	SF3B5
394.298	-1.33892	0.149371	-8.96371	3.13936e-19	4.2817e-18	TXNRD2
2224.32	-0.869202	0.0971413	-8.94781	3.626e-19	4.93886e-18	LOC116491771
977.526	1.0263	0.114811	8.93905	3.92547e-19	5.33969e-18	CLK3
250.559	1.24212	0.139025	8.93451	4.08979e-19	5.55583e-18	MMAB
71.7345	-2.55946	0.286484	-8.93403	4.10758e-19	5.57263e-18	TTLL11
553.356	-1.02551	0.114908	-8.92466	4.47053e-19	6.05704e-18	DAZAP2
235.067	-1.66021	0.186079	-8.9221	4.57549e-19	6.19108e-18	LOC116498657
391.924	1.65936	0.186104	8.9163	4.82131e-19	6.51511e-18	IKZF4
1680.51	1.43269	0.160707	8.91489	4.88281e-19	6.58955e-18	FAM222B
250.682	-1.34133	0.150489	-8.91313	4.96116e-19	6.68649e-18	TRMU
136.178	1.4272	0.16014	8.91222	5.00187e-19	6.73252e-18	PPARD
2446.81	-0.890436	0.0999379	-8.9099	5.10788e-19	6.86622e-18	VPS37A
646.307	-1.13361	0.127435	-8.89562	5.80949e-19	7.79914e-18	ABHD2
891.316	-1.08657	0.122182	-8.89304	5.94589e-19	7.97183e-18	CCDC18
406.78	1.68073	0.189073	8.88932	6.14843e-19	8.23264e-18	PIAS3
147.017	-2.65975	0.299269	-8.88749	6.25032e-19	8.35817e-18	PIGW
156.898	-1.61681	0.181926	-8.88718	6.26817e-19	8.37115e-18	MSH2
678.08	1.65026	0.185717	8.88586	6.3431e-19	8.46021e-18	DNAJC25
277.951	-1.1277	0.126926	-8.88473	6.40758e-19	8.53512e-18	LOC116491677
456.344	-1.18324	0.133215	-8.88221	6.55452e-19	8.70827e-18	PIK3R4
302.829	-1.60129	0.18028	-8.88226	6.55158e-19	8.70827e-18	TMCO4
30.5512	-4.83969	0.545076	-8.87893	6.75089e-19	8.95757e-18	METTL11B
4014.23	0.668626	0.075363	8.87207	7.17986e-19	9.51447e-18	ITCH
630.345	-1.31147	0.147838	-8.87099	7.24985e-19	9.59484e-18	DDX51
711.314	-1.10483	0.124578	-8.86859	7.4079e-19	9.7914e-18	MRPS18A
1332.08	-0.898859	0.101387	-8.86567	7.60476e-19	1.00387e-17	XPO1
30.4191	3.40589	0.384245	8.86385	7.72978e-19	1.01906e-17	DISP3
271.652	-1.61044	0.18171	-8.86269	7.811e-19	1.02845e-17	LOC116490992
82.6465	-2.79766	0.316303	-8.84489	9.16191e-19	1.20477e-17	CRTAP
92.0586	-1.922	0.217309	-8.84458	9.18697e-19	1.20652e-17	PINK1
390.26	-1.96848	0.222606	-8.84289	9.32757e-19	1.22342e-17	C5H11orf24
221.715	1.50515	0.170347	8.83578	9.94029e-19	1.30213e-17	KIF2C
2595.21	0.9848	0.111479	8.83398	1.01017e-18	1.32158e-17	TOMM20
346.502	-1.31308	0.148663	-8.83261	1.02262e-18	1.33617e-17	MAGI3
46.1108	-2.38418	0.270211	-8.82338	1.1106e-18	1.44929e-17	PCGF3
60.3179	-4.10741	0.465769	-8.81855	1.15954e-18	1.51123e-17	LOC116485492
54.2579	-2.12981	0.241664	-8.81314	1.21687e-18	1.58393e-17	TMEM223
1424.38	0.556471	0.0632006	8.80484	1.31044e-18	1.70358e-17	MRPS25
46.7768	-2.29146	0.260458	-8.7978	1.3952e-18	1.81147e-17	LOC116491161
1171.97	-1.34283	0.152644	-8.79713	1.40366e-18	1.82014e-17	FBXO25
6465.27	0.918624	0.104434	8.79622	1.415e-18	1.83254e-17	FAM8A1
177.248	1.34708	0.153207	8.79259	1.46151e-18	1.89039e-17	MTA1
647.991	-1.17923	0.134119	-8.79242	1.46366e-18	1.8908e-17	GDAP2
212.414	2.11856	0.241073	8.78803	1.52209e-18	1.9638e-17	LOC116500182
177.987	-1.55411	0.176915	-8.78453	1.57017e-18	2.0233e-17	DDIT3
78.8985	2.42467	0.276202	8.77863	1.65472e-18	2.12957e-17	ABCC2
2143.15	0.97612	0.111278	8.77188	1.75701e-18	2.25839e-17	PARP9
1071.23	-0.69613	0.079362	-8.77158	1.76176e-18	2.26166e-17	DNAJC5
336.928	-1.1811	0.134819	-8.76062	1.94177e-18	2.48653e-17	ACAT1
28.2086	2.87935	0.328668	8.76068	1.9408e-18	2.48653e-17	PLCD4
27.0855	6.65113	0.759291	8.75965	1.95849e-18	2.50482e-17	CSMD1
223.946	-1.19202	0.13609	-8.75907	1.96874e-18	2.5148e-17	HYLS1
40.8031	-2.48543	0.283767	-8.75872	1.97477e-18	2.51936e-17	CENPN
780.953	-1.13431	0.129692	-8.74617	2.20713e-18	2.81231e-17	SZT2
3534.2	0.646757	0.0740328	8.73609	2.41324e-18	3.07112e-17	LOC116489130
282.699	-1.1963	0.136962	-8.73455	2.44618e-18	3.1092e-17	NSMCE1
233.417	-1.57174	0.179953	-8.7342	2.45376e-18	3.11497e-17	MAN2B2
256.772	-1.03121	0.11809	-8.73238	2.4936e-18	3.16164e-17	MSMO1
192.696	1.07994	0.123703	8.73016	2.5431e-18	3.22042e-17	C1GALT1C1
175.943	2.09922	0.240518	8.72793	2.59373e-18	3.28049e-17	PPP1R3D
41.9789	2.17411	0.249153	8.72599	2.63856e-18	3.33309e-17	LOC116495283
87.4244	2.53535	0.290749	8.72006	2.78061e-18	3.50822e-17	RAB33A
367.412	-0.990804	0.113631	-8.71945	2.79561e-18	3.52281e-17	TTC19
27.258	3.03486	0.348176	8.71646	2.87026e-18	3.61245e-17	C1QTNF12
47.8743	1.84203	0.211362	8.71503	2.90674e-18	3.65388e-17	RBM45
6841.61	-2.09115	0.240004	-8.71299	2.95971e-18	3.71592e-17	unassigned_gene_4
979.996	0.830772	0.0954098	8.70741	3.10902e-18	3.89861e-17	BCAS2
6691.77	-1.13741	0.130672	-8.70432	3.19482e-18	4.00132e-17	RPL14
487.471	1.23376	0.141944	8.6919	3.56432e-18	4.45865e-17	LOC116491495
117.41	-2.90001	0.333973	-8.68337	3.84197e-18	4.80013e-17	ELP3
1431.87	1.32381	0.152607	8.67462	4.14931e-18	5.17782e-17	PIM1
1993.1	0.829619	0.0956575	8.67281	4.21593e-18	5.25457e-17	NUBP1
278.767	2.39613	0.276293	8.67241	4.23079e-18	5.2667e-17	AIRE
3609.39	0.500666	0.0577388	8.67121	4.27534e-18	5.31571e-17	NARS1
749.196	1.05194	0.121362	8.66777	4.40678e-18	5.47251e-17	RABEPK
978.998	-0.789947	0.091151	-8.66636	4.46169e-18	5.53401e-17	NUP54
425.628	-1.1458	0.132222	-8.66573	4.4863e-18	5.55782e-17	SMIM13
340.689	-1.4733	0.170018	-8.66555	4.49328e-18	5.55975e-17	RFX2
534.203	1.0314	0.119063	8.66267	4.60849e-18	5.69545e-17	APBA3
2906.77	-1.19453	0.138131	-8.64782	5.24913e-18	6.47939e-17	RCC1
140.347	1.16517	0.134745	8.64718	5.2788e-18	6.5082e-17	CCNE2
25.0708	-4.21553	0.487594	-8.64558	5.35335e-18	6.59219e-17	LOC116499493
1124.29	1.04658	0.121088	8.64318	5.46719e-18	6.72432e-17	PAQR3
214.777	1.83366	0.212358	8.63476	5.88497e-18	7.2295e-17	FRMD4B
834.543	-1.14094	0.132146	-8.63395	5.92685e-18	7.27225e-17	TRNT1
855.142	-1.16932	0.135517	-8.62862	6.20942e-18	7.60988e-17	KIAA0100
3177.23	0.662876	0.0768605	8.62441	6.44258e-18	7.88621e-17	NSRP1
288.538	0.971557	0.112749	8.61702	6.8721e-18	8.40196e-17	TECPR1
849.392	-1.4993	0.174041	-8.61462	7.01741e-18	8.56942e-17	ARV1
150.38	1.58436	0.184053	8.60817	7.42333e-18	9.05435e-17	LOC116500230
636.737	0.992663	0.115328	8.60727	7.48189e-18	9.11494e-17	TEX261
153.309	1.76464	0.205038	8.6064	7.53907e-18	9.17372e-17	SLC25A10
1985.78	0.712014	0.0827332	8.60615	7.55547e-18	9.1828e-17	KDM1A
3746.65	-1.13593	0.132007	-8.60503	7.62962e-18	9.26196e-17	ACOT9
84.3561	1.8295	0.212653	8.60323	7.75028e-18	9.39733e-17	ACRBP
13.0639	7.23565	0.841496	8.59855	8.07269e-18	9.77671e-17	C18H17orf67
306.784	2.10809	0.245174	8.59836	8.08607e-18	9.78139e-17	VPS33B
508.208	-0.786603	0.0914886	-8.59782	8.12438e-18	9.81616e-17	RHOT1
382.8	1.47285	0.171676	8.57929	9.54601e-18	1.15203e-16	PIGO
1982.3	0.652927	0.0761298	8.5765	9.78016e-18	1.1789e-16	RFNG
699.397	0.786497	0.0917523	8.57195	1.01745e-17	1.225e-16	KAT6B
64.9094	-2.0834	0.243069	-8.57124	1.02377e-17	1.23116e-16	FAM210B
350.302	0.953211	0.111231	8.56969	1.03767e-17	1.24642e-16	KIAA0355
39.2998	2.6098	0.304584	8.56842	1.04915e-17	1.25874e-16	AKAP7
81.9359	1.96761	0.229666	8.56729	1.05952e-17	1.26969e-16	DHTKD1
46.3003	2.49463	0.291231	8.56581	1.07319e-17	1.28457e-16	JAG1
1904.27	0.962892	0.112418	8.56527	1.07823e-17	1.28911e-16	CEP44
390.138	1.2935	0.151059	8.56288	1.10083e-17	1.3146e-16	DGKD
424.909	-1.84069	0.214987	-8.56186	1.11063e-17	1.32476e-16	EBNA1BP2
7248.43	-0.73187	0.0854848	-8.5614	1.11504e-17	1.32848e-16	KDM4A
273.257	1.11947	0.130786	8.55955	1.13313e-17	1.34847e-16	LOC116491996
159.19	-1.90109	0.222241	-8.55421	1.18683e-17	1.41073e-16	PROS1
4928.4	-1.07351	0.125514	-8.55287	1.20061e-17	1.42546e-16	LOC116493436
3446.32	0.956262	0.111849	8.54961	1.23501e-17	1.46462e-16	FLCN
437.992	-0.965713	0.112974	-8.54808	1.25152e-17	1.48248e-16	LOC116499394
605.471	1.09706	0.128471	8.53934	1.34992e-17	1.5972e-16	C1H3orf38
1908.29	-0.744373	0.0873305	-8.52363	1.54631e-17	1.82746e-16	SPG11
111.668	-1.45295	0.170578	-8.51785	1.62536e-17	1.91867e-16	PASK
315.333	-1.03984	0.122154	-8.51251	1.70211e-17	2.00696e-16	GEMIN5
111074	-0.960825	0.112891	-8.51107	1.7233e-17	2.02962e-16	LOC116486233
76.4053	2.15332	0.253018	8.51054	1.73123e-17	2.03663e-16	LOC116494633
334.822	1.095	0.128674	8.50991	1.74073e-17	2.04545e-16	FKBP7
187.417	-2.45865	0.289187	-8.50195	1.86429e-17	2.18815e-16	GPR160
212.778	-2.19221	0.257996	-8.49706	1.94448e-17	2.27966e-16	RETREG1
740.676	1.18396	0.139404	8.49299	2.01383e-17	2.35827e-16	KATNA1
51.7444	2.96727	0.349658	8.48622	2.13465e-17	2.4969e-16	ZNF648
65.5129	-2.50552	0.295517	-8.47842	2.28273e-17	2.66708e-16	RNF169
56.1211	2.05928	0.242999	8.47441	2.36276e-17	2.75745e-16	NKX6-3
763.804	-0.921566	0.108802	-8.47012	2.45137e-17	2.85762e-16	CDK10
79.807	1.74594	0.206214	8.46664	2.52576e-17	2.941e-16	LOC116485735
93.4545	-2.05133	0.242334	-8.46486	2.56468e-17	2.98293e-16	ZFP64
144.286	-1.39204	0.164607	-8.45676	2.74919e-17	3.19392e-16	AKAP1
119.888	-1.64085	0.194045	-8.45607	2.7654e-17	3.20912e-16	TIMM10B
952.223	1.27304	0.150556	8.45564	2.77561e-17	3.21733e-16	RFXANK
508.665	0.877495	0.103926	8.44348	3.08027e-17	3.56644e-16	TANK
403.104	-1.38109	0.163633	-8.4402	3.16805e-17	3.66395e-16	RAD51AP1
143.882	1.69524	0.200929	8.43701	3.25545e-17	3.76079e-16	PRC1
21709	-0.657159	0.077892	-8.43681	3.26129e-17	3.76331e-16	SBNO1
26.1488	2.63025	0.311799	8.43572	3.29183e-17	3.79429e-16	PPARA
475.759	-0.849834	0.100828	-8.42856	3.49948e-17	4.02911e-16	METTL9
93.5158	1.50487	0.17861	8.42545	3.59362e-17	4.13287e-16	PSTK
452.296	2.16318	0.25687	8.42128	3.72378e-17	4.27777e-16	RAB43
5122.99	0.891993	0.105923	8.42111	3.72932e-17	4.27934e-16	ARCN1
2470.64	-1.54857	0.183947	-8.41858	3.81091e-17	4.36809e-16	ACP1
489.167	1.01247	0.120275	8.41797	3.83075e-17	4.38593e-16	TAF11
1912.78	0.788957	0.0937829	8.41259	4.01063e-17	4.58677e-16	TDRD3
356.409	1.04466	0.124431	8.39546	4.64056e-17	5.30129e-16	CEP83
889.901	-0.838452	0.0999164	-8.39154	4.79833e-17	5.47543e-16	RAB8B
11749.5	-0.965431	0.115057	-8.3909	4.82436e-17	5.49902e-16	PCMTD1
39.5362	-3.79449	0.452263	-8.39002	4.86079e-17	5.5344e-16	HMCN1
321.35	-1.34147	0.159955	-8.38654	5.00652e-17	5.69402e-16	ETFRF1
424.367	1.05056	0.125314	8.3834	5.1421e-17	5.84175e-16	WDR34
921.45	0.671349	0.0801182	8.37949	5.3158e-17	6.03241e-16	ITFG1
177.096	-5.55529	0.663414	-8.37379	5.57924e-17	6.32438e-16	WWC3
22.1291	3.07057	0.36681	8.371	5.71297e-17	6.46882e-16	ADAMTS10
101.767	-1.91753	0.229398	-8.35895	6.32786e-17	7.15717e-16	TRIT1
1420.23	-0.757313	0.0906275	-8.35633	6.4698e-17	7.30966e-16	LCA5
117.636	1.71436	0.205201	8.35456	6.56762e-17	7.41202e-16	ACACA
1658.01	1.03102	0.123425	8.35343	6.63099e-17	7.47533e-16	LIG4
184.132	1.1601	0.138947	8.3492	6.87289e-17	7.73954e-16	LOC116498552
77.0882	-1.925	0.230643	-8.34621	7.04891e-17	7.92906e-16	SLC10A7
17.8122	5.21822	0.625283	8.34536	7.09951e-17	7.97724e-16	LOC116490026
547.488	-1.42457	0.170839	-8.33868	7.5123e-17	8.43184e-16	KIAA2026
241.596	-1.36583	0.163838	-8.33644	7.65622e-17	8.58399e-16	SEPHS1
1357.5	-0.63728	0.0764882	-8.33173	7.9667e-17	8.92236e-16	CDC42BPB
734.486	-1.84596	0.221571	-8.33125	7.99934e-17	8.94915e-16	RPA2
108.945	-1.52858	0.183534	-8.32861	8.17972e-17	9.14099e-16	LOC116486720
1874.66	-0.931872	0.111913	-8.32672	8.31156e-17	9.27823e-16	PISD
364.535	-2.07923	0.249741	-8.32557	8.3924e-17	9.3583e-16	PIGY
663.72	-1.27781	0.153544	-8.32209	8.64247e-17	9.6267e-16	LOC116496231
242.672	-1.58628	0.190799	-8.31385	9.26431e-17	1.03082e-15	NMRK2
1760.4	0.699224	0.0841864	8.30566	9.92649e-17	1.1033e-15	IRAK4
33.6489	-5.15023	0.620188	-8.3043	1.00409e-16	1.11481e-15	PRKG2
216.971	-1.8582	0.223787	-8.30341	1.01165e-16	1.12199e-15	METAP1
91.7749	-1.75326	0.211277	-8.2984	1.05521e-16	1.16904e-15	SERPIND1
70.1267	-2.30439	0.277881	-8.2927	1.10703e-16	1.22513e-15	MTERF4
47.5824	-2.76738	0.333796	-8.29065	1.12631e-16	1.24512e-15	LOC116486856
231.288	0.926606	0.111865	8.28328	1.19832e-16	1.32331e-15	ARPC5L
3157.41	-1.0722	0.129473	-8.28123	1.21914e-16	1.34485e-15	PIK3C2A
3216.07	-0.908312	0.10969	-8.28071	1.2244e-16	1.3492e-15	PSMC1
646.887	-1.15342	0.139336	-8.27799	1.2527e-16	1.37891e-15	IMPDH2
20.8542	5.9234	0.715997	8.27293	1.30705e-16	1.4372e-15	COLQ
239.646	-1.33795	0.161954	-8.26131	1.44087e-16	1.58264e-15	DIPK1A
17.6681	3.85967	0.46726	8.26022	1.45401e-16	1.59537e-15	FRMD5
1447.2	0.576463	0.0697982	8.25899	1.46906e-16	1.61017e-15	DDOST
180.018	3.18424	0.386244	8.24413	1.66371e-16	1.82157e-15	PLAGL1
1197.53	1.43051	0.173575	8.24144	1.70145e-16	1.86091e-15	INPP4A
748.686	-0.95097	0.115416	-8.23948	1.72968e-16	1.88977e-15	LAMTOR2
2518.43	1.04109	0.126408	8.23591	1.78192e-16	1.94477e-15	RNF7
36.2871	-2.10473	0.255702	-8.23119	1.85366e-16	2.02092e-15	FSD1L
2765.97	0.496451	0.0603321	8.22865	1.89341e-16	2.06206e-15	RETREG3
78.6018	-1.33398	0.162134	-8.22762	1.90964e-16	2.07754e-15	CINP
30.097	2.78161	0.338102	8.22714	1.91738e-16	2.08376e-15	LOC116492239
862.469	-0.924686	0.112454	-8.22281	1.9879e-16	2.15812e-15	ALKBH4
112.701	-1.33374	0.162207	-8.22244	1.99402e-16	2.16247e-15	CCNE1
4621.3	1.52172	0.185369	8.20914	2.22782e-16	2.41347e-15	PHAX
99.2508	-1.77763	0.216553	-8.20876	2.23486e-16	2.41854e-15	ATRIP
111.01	-1.87106	0.228065	-8.20408	2.32363e-16	2.51197e-15	MINPP1
48.7698	2.1693	0.264551	8.19991	2.4056e-16	2.59785e-15	GREB1L
374.976	1.04208	0.12717	8.19443	2.51782e-16	2.71333e-15	ZBTB33
519.353	1.86791	0.227946	8.1945	2.51646e-16	2.71333e-15	ACSL6
963.089	0.849928	0.103829	8.18581	2.70482e-16	2.91179e-15	NAA20
127.03	-1.39684	0.170693	-8.18334	2.76089e-16	2.96904e-15	LMLN
461.397	1.74397	0.213262	8.1776	2.89546e-16	3.1105e-15	STXBP1
344.27	-1.1411	0.139592	-8.17454	2.96999e-16	3.18723e-15	ELOF1
267.173	-2.02966	0.248372	-8.17186	3.03658e-16	3.25529e-15	MPRIP
32.3266	2.00242	0.245083	8.17038	3.07418e-16	3.29216e-15	LOC116502386
217.116	0.892171	0.109207	8.16953	3.09595e-16	3.31202e-15	TCTN1
2008.23	0.927222	0.113512	8.16849	3.12266e-16	3.33712e-15	LEPROTL1
279.928	-1.09321	0.133838	-8.16821	3.12991e-16	3.34139e-15	UVRAG
1009.97	0.80843	0.0990015	8.16584	3.19208e-16	3.40422e-15	PPCDC
119.563	2.34809	0.287797	8.15883	3.38278e-16	3.60385e-15	RAB37
1390.03	0.800754	0.0982014	8.1542	3.51485e-16	3.74068e-15	TBC1D14
530.502	-1.03504	0.126997	-8.1501	3.63637e-16	3.86599e-15	VEZT
198.087	1.18354	0.145243	8.1487	3.67844e-16	3.90668e-15	RBM48
326.666	-1.16199	0.142682	-8.14393	3.8265e-16	4.05972e-15	DDX47
165.787	1.38053	0.16952	8.14376	3.83198e-16	4.06134e-15	MRPL14
649.11	-0.696079	0.0855279	-8.13861	3.99833e-16	4.23329e-15	PLRG1
733.448	-1.09494	0.134542	-8.13823	4.0109e-16	4.24222e-15	FAM204A
250.604	1.85122	0.227587	8.13413	4.14907e-16	4.38385e-15	LOC116486209
178.069	2.18446	0.268705	8.12961	4.30659e-16	4.5456e-15	SGSM3
2096.36	-0.835223	0.102742	-8.12932	4.31714e-16	4.55205e-15	TRAF6
1826.97	-0.673172	0.0828173	-8.1284	4.34994e-16	4.58194e-15	MPPED1
455.949	-1.94375	0.2392	-8.12603	4.43584e-16	4.66764e-15	C9orf72
17.4697	3.26134	0.401449	8.12393	4.51326e-16	4.74423e-15	TNFRSF8
1471.26	0.781133	0.0962339	8.11702	4.77763e-16	5.01699e-15	ANP32A
78.2562	-4.61074	0.568099	-8.11608	4.81468e-16	5.05075e-15	LOC116490458
1506.18	1.34006	0.165117	8.11585	4.82388e-16	5.05523e-15	STK17A
367.7	2.46573	0.303862	8.11465	4.87204e-16	5.10049e-15	NFKBIZ
617.598	-1.20482	0.148508	-8.11283	4.94534e-16	5.17196e-15	SMURF1
890.952	0.864881	0.106629	8.11112	5.01564e-16	5.24015e-15	DDX49
125.922	-1.07488	0.132771	-8.09571	5.69325e-16	5.94204e-15	GCSH
30.7596	1.96333	0.242551	8.09451	5.74977e-16	5.99493e-15	PAK3
218.714	-1.50987	0.186641	-8.08971	5.98086e-16	6.22956e-15	LSM 11.00
192.123	-1.44275	0.178381	-8.08799	6.06549e-16	6.31131e-15	FAM120B
952.89	0.971063	0.120193	8.07921	6.51861e-16	6.77593e-15	NDUFS8
493.499	1.15535	0.143135	8.07177	6.92871e-16	7.19493e-15	BRAT1
1386.7	0.560949	0.0695004	8.07116	6.96354e-16	7.22379e-15	INTS10
550.353	-1.30427	0.161668	-8.06758	7.17069e-16	7.43118e-15	ENOPH1
2351.18	-1.55071	0.192303	-8.0639	7.38978e-16	7.65051e-15	GTPBP4
16.3339	5.32133	0.660109	8.06129	7.54953e-16	7.80802e-15	MYOCD
3575.73	-0.842092	0.104483	-8.05962	7.65342e-16	7.9075e-15	ATP6V1G1
944.028	-0.909632	0.112883	-8.05817	7.74454e-16	7.99361e-15	VPS36
60.6698	-3.47029	0.431337	-8.04542	8.59481e-16	8.86232e-15	LOC116486627
459.08	-0.778973	0.0968385	-8.04404	8.69255e-16	8.95411e-15	EEF1E1
898.831	0.724294	0.0900469	8.04353	8.72896e-16	8.98261e-15	RAD51C
2476.74	-1.01852	0.126654	-8.04176	8.85595e-16	9.10417e-15	TOLLIP
3630.47	0.594485	0.0739324	8.04094	8.91549e-16	9.1562e-15	CARD19
56.1082	1.9694	0.245172	8.03271	9.53402e-16	9.78166e-15	LOC116486061
38.9106	-3.69972	0.460799	-8.02892	9.83322e-16	1.00786e-14	SLC16A8
476.967	-1.67933	0.209195	-8.02758	9.9413e-16	1.01792e-14	ADSS1
11731.1	0.990326	0.123405	8.02503	1.01498e-15	1.03823e-14	TAF1
643.706	0.972993	0.121261	8.02393	1.02418e-15	1.0466e-14	ZNF518B
1725.91	-0.741088	0.0925933	-8.00369	1.20742e-15	1.23262e-14	ACTG2
1181.73	1.00259	0.125441	7.99251	1.32217e-15	1.34843e-14	NUP133
4899.7	1.05788	0.132366	7.99207	1.32688e-15	1.35189e-14	DHRS7
25.1461	3.36066	0.420544	7.99122	1.33605e-15	1.35989e-14	PIGC
3784.97	-0.660288	0.0826333	-7.99058	1.34309e-15	1.3657e-14	DHX40
397.165	-1.42017	0.177754	-7.98956	1.3542e-15	1.37563e-14	PITPNM1
235.402	0.956971	0.119838	7.98556	1.39886e-15	1.4196e-14	MMACHC
306.037	0.876565	0.109797	7.98349	1.4225e-15	1.44216e-14	TRAPPC12
437.578	-0.702693	0.0880255	-7.98283	1.43016e-15	1.4485e-14	AKTIP
250.106	1.20826	0.1514	7.98057	1.45664e-15	1.47386e-14	PRIMPOL
415.957	0.795358	0.0996697	7.97994	1.464e-15	1.47985e-14	DROSHA
331.749	1.77262	0.22223	7.97651	1.50528e-15	1.52008e-14	LOC116494549
1753.38	0.667644	0.08375	7.97186	1.56298e-15	1.5768e-14	LOC116494898
613.604	2.51551	0.315595	7.97069	1.57795e-15	1.59034e-14	FKBP5
595.628	-1.1787	0.147971	-7.96578	1.64189e-15	1.65316e-14	RSL1D1
627.453	0.845594	0.106171	7.96443	1.65986e-15	1.66961e-14	LATS1
48.8628	-4.94597	0.621098	-7.96326	1.67566e-15	1.68385e-14	LOC116497327
145.883	1.53712	0.193122	7.95934	1.72953e-15	1.73629e-14	LOC116487308
449.573	2.15882	0.271238	7.95916	1.73211e-15	1.73719e-14	ARNTL2
528.352	-1.54332	0.193929	-7.95819	1.7458e-15	1.74921e-14	POMGNT2
21.0432	-3.50413	0.440503	-7.95484	1.79357e-15	1.79532e-14	ADAMTS13
212.959	-1.37262	0.17256	-7.95442	1.7997e-15	1.7997e-14	EFL1
63.1234	3.13754	0.394493	7.95336	1.81521e-15	1.81344e-14	NGB
29.3445	-8.2647	1.03923	-7.95268	1.82518e-15	1.82163e-14	PLPPR1
24.3011	-5.54655	0.697496	-7.95208	1.83403e-15	1.82869e-14	LOC116497423
33.1554	-2.54638	0.3204	-7.9475	1.90319e-15	1.8958e-14	HJURP
197.948	-1.32127	0.166373	-7.94159	1.99609e-15	1.98641e-14	FAM177A1
205.479	-1.05648	0.133057	-7.94005	2.02093e-15	2.00919e-14	CCDC14
1196.7	0.883637	0.111371	7.93418	2.11892e-15	2.10457e-14	KRTCAP2
2122.41	0.918863	0.115824	7.93324	2.13497e-15	2.11847e-14	RUSC1
951.065	-1.38311	0.174559	-7.92341	2.31081e-15	2.29074e-14	LSM14B
4877.96	-1.25976	0.159007	-7.92267	2.32472e-15	2.3023e-14	SELP
503.314	0.896021	0.113128	7.92039	2.36774e-15	2.34265e-14	SURF6
668.236	-1.24759	0.15758	-7.91722	2.42876e-15	2.40071e-14	KNL1
104.172	2.7963	0.353296	7.91488	2.47482e-15	2.44389e-14	PLCD3
37.6739	2.0306	0.256682	7.91096	2.55402e-15	2.51967e-14	EFCAB5
38.8485	3.46629	0.438183	7.9106	2.56142e-15	2.52454e-14	LOC116495003
518.208	1.75094	0.221415	7.90793	2.61699e-15	2.57684e-14	RIN2
775.461	-0.885063	0.111971	-7.90437	2.693e-15	2.64915e-14	PABPN1
47.7954	-1.87665	0.237562	-7.89961	2.79767e-15	2.74948e-14	LOC116493723
769.278	-0.868271	0.109997	-7.89359	2.93606e-15	2.88273e-14	MAN1B1
3108.13	-0.81798	0.10366	-7.89101	2.99743e-15	2.93457e-14	UBE2F
1234.58	-0.856571	0.108548	-7.89114	2.99429e-15	2.93457e-14	BRWD3
3855.14	0.805101	0.102026	7.8911	2.99538e-15	2.93457e-14	SESN2
98.5921	-1.22241	0.15496	-7.8886	3.05606e-15	2.98911e-14	LOC116502325
2671.65	-0.606129	0.0769688	-7.875	3.40736e-15	3.32955e-14	ROCK1
29.3459	-6.10428	0.775287	-7.87357	3.44662e-15	3.36471e-14	PDE6H
79.4384	-1.69651	0.21559	-7.86915	3.57064e-15	3.48248e-14	IPPK
2458.01	0.457259	0.0581112	7.86869	3.58366e-15	3.49186e-14	GOLM2
1100.98	-1.45884	0.18541	-7.86819	3.59809e-15	3.50259e-14	MCOLN3
15.4293	3.62014	0.460373	7.8635	3.73553e-15	3.63294e-14	WTIP
805.68	-0.98739	0.125581	-7.86255	3.76387e-15	3.65704e-14	CALCOCO2
2044.07	1.4488	0.184288	7.86161	3.79234e-15	3.68122e-14	AGL
77.9253	1.66169	0.211555	7.85462	4.00987e-15	3.8887e-14	RILPL1
357.94	-1.093	0.139158	-7.85439	4.01728e-15	3.89221e-14	NUP205
1107.01	-1.31001	0.166848	-7.85154	4.10956e-15	3.97787e-14	KIF1B
273.194	1.48598	0.189399	7.84578	4.30261e-15	4.16081e-14	PPP2R5D
281.893	-1.45829	0.186115	-7.83542	4.67261e-15	4.51436e-14	PTCH1
41.9428	-3.04422	0.388717	-7.83146	4.82254e-15	4.65484e-14	CCDC78
1109.25	0.934778	0.11947	7.82437	5.10209e-15	4.92004e-14	LOC116497982
339.982	0.871284	0.111371	7.82328	5.14654e-15	4.95825e-14	GDE1
1305.86	0.698505	0.0893112	7.82102	5.23958e-15	5.04316e-14	KLF3
108.897	1.78605	0.228374	7.82075	5.25083e-15	5.04926e-14	MLST8
499.736	-1.24148	0.158797	-7.81803	5.36571e-15	5.1549e-14	TMEM65
122.219	-5.56292	0.711711	-7.81627	5.44134e-15	5.22267e-14	PARM1
14.635	6.98161	0.893301	7.81551	5.47395e-15	5.24683e-14	LOC116493076
203.676	-0.994768	0.127282	-7.81545	5.47673e-15	5.24683e-14	SFMBT1
59.8131	-1.62029	0.20749	-7.809	5.76425e-15	5.51199e-14	TPMT
638.246	-1.07377	0.137504	-7.80901	5.76392e-15	5.51199e-14	ZNF280D
95.6604	1.87538	0.24016	7.80888	5.7699e-15	5.51227e-14	POC1B
45.1327	2.86193	0.366548	7.8078	5.81962e-15	5.5546e-14	CABLES1
434.023	1.40499	0.179979	7.80642	5.88354e-15	5.61039e-14	MKRN2OS
1659.03	-0.705296	0.0903565	-7.80571	5.91696e-15	5.63703e-14	SCRN3
845.959	1.16138	0.148815	7.80419	5.98837e-15	5.69977e-14	RAMAC
470.507	-1.27619	0.16356	-7.80258	6.06521e-15	5.76757e-14	WDR12
552.091	0.906506	0.116238	7.79872	6.25407e-15	5.94166e-14	LNX2
644.741	-1.01994	0.130814	-7.7969	6.34454e-15	6.02204e-14	PHOSPHO1
124.888	1.66575	0.213752	7.79292	6.54768e-15	6.20911e-14	ST3GAL2
77.7757	-1.58805	0.203893	-7.78865	6.77283e-15	6.41669e-14	LOC116501487
277.692	-0.902789	0.115964	-7.78507	6.96731e-15	6.59486e-14	LOC116490558
165.931	1.69939	0.218354	7.78274	7.09711e-15	6.71154e-14	TCF7L2
107.707	1.65618	0.212855	7.78077	7.2083e-15	6.81042e-14	CPNE2
866.117	1.02013	0.131134	7.77929	7.29325e-15	6.88434e-14	ZXDC
179.575	-1.11954	0.144009	-7.7741	7.59836e-15	7.15939e-14	DECR1
35.7417	-4.76743	0.613245	-7.7741	7.59858e-15	7.15939e-14	PDE5A
203.265	1.18045	0.151852	7.77367	7.62436e-15	7.1771e-14	ETFA
2926.3	0.703508	0.0905278	7.77118	7.77569e-15	7.31285e-14	GOLGA2
671.799	-0.734684	0.0945544	-7.76996	7.85108e-15	7.377e-14	LOC116490647
525.061	-1.42988	0.184065	-7.76838	7.94979e-15	7.46292e-14	C1H21orf91
189.194	1.25785	0.161924	7.76813	7.9651e-15	7.47046e-14	EIF6
48.4589	2.11406	0.272362	7.76194	8.36432e-15	7.83774e-14	BICDL1
1821.06	-0.624908	0.080592	-7.75397	8.90641e-15	8.33809e-14	ZFYVE26
1111.12	-0.814164	0.105054	-7.74999	9.19028e-15	8.59601e-14	TRIM37
64.8463	2.45038	0.316202	7.7494	9.23245e-15	8.6276e-14	MACIR
1575.53	-0.975086	0.125838	-7.74876	9.2793e-15	8.66349e-14	RCHY1
959.712	-0.741507	0.0957348	-7.74543	9.52569e-15	8.88546e-14	RABL3
14.7574	-7.28563	0.941051	-7.74201	9.78555e-15	9.11956e-14	CSRP3
9.5352	6.7813	0.875991	7.74129	9.84125e-15	9.16316e-14	TMEM132B
485.677	-0.983879	0.127135	-7.73885	1.00318e-14	9.33213e-14	LOC116489474
381.846	-0.677802	0.0876022	-7.73727	1.01572e-14	9.4402e-14	ZDBF2
689.642	1.01135	0.130748	7.73508	1.03337e-14	9.59554e-14	MRPL18
23.4837	-4.57646	0.591662	-7.73492	1.0347e-14	9.59927e-14	LOC116485591
1532.11	0.827603	0.107117	7.72617	1.10832e-14	1.0273e-13	CDC123
430.156	-1.01716	0.131739	-7.72101	1.15408e-14	1.06874e-13	MCEE
150.771	1.33512	0.172989	7.71793	1.18231e-14	1.0939e-13	SLC39A11
3085.03	-0.648864	0.0841287	-7.71275	1.23133e-14	1.13824e-13	ARID4B
642.163	-1.00888	0.130968	-7.70329	1.32608e-14	1.22472e-13	BMS1
18.5286	-4.00588	0.520049	-7.7029	1.33011e-14	1.22733e-13	LOC116502372
101.359	1.68911	0.219348	7.70059	1.35443e-14	1.24865e-13	NUDT19
476.939	-1.06683	0.13861	-7.69667	1.39663e-14	1.28641e-13	RAB39B
129.488	-1.27183	0.165261	-7.69585	1.40554e-14	1.29345e-13	LOC116490506
59.3258	2.5266	0.328655	7.68769	1.49813e-14	1.37742e-13	HIP1R
68.1496	-1.58347	0.206158	-7.68085	1.58035e-14	1.45172e-13	TBRG1
53.2231	-1.79667	0.233993	-7.67828	1.61234e-14	1.47978e-13	SRD5A3
1010.87	0.811696	0.10575	7.67563	1.6461e-14	1.50941e-13	LOC116497120
19212.6	0.645094	0.0841209	7.66865	1.73814e-14	1.59239e-13	SERINC1
8.90503	6.68574	0.871908	7.66795	1.74772e-14	1.59895e-13	LOC116499498
1904.06	1.06993	0.139534	7.6679	1.74841e-14	1.59895e-13	DNM2
18.9149	2.92787	0.382309	7.65838	1.88288e-14	1.72039e-13	ARHGEF39
19.4324	6.55128	0.855566	7.65724	1.89969e-14	1.7342e-13	TNC
727.211	-1.10756	0.144725	-7.65283	1.96598e-14	1.79313e-13	VAMP3
476.56	0.916312	0.119766	7.65084	1.99668e-14	1.81952e-13	NCDN
16.7931	4.04292	0.528628	7.64793	2.04233e-14	1.85946e-13	EXPH5
304.061	1.34553	0.175981	7.6459	2.07492e-14	1.88746e-13	GIN1
156.684	-1.7804	0.232868	-7.64553	2.0808e-14	1.89113e-13	GPT2
2111.38	0.730545	0.0955693	7.64414	2.1034e-14	1.90998e-13	TRAPPC6B
1056.93	-1.33057	0.174072	-7.64378	2.10936e-14	1.9137e-13	ARHGEF6
48.2738	-1.69175	0.221392	-7.64143	2.14824e-14	1.94726e-13	LOC116495213
81.2231	-1.82759	0.23928	-7.63784	2.20891e-14	2.00049e-13	NUDT18
218.091	1.48868	0.194913	7.63767	2.21183e-14	2.00136e-13	RARRES2
23.5704	3.45665	0.452716	7.63536	2.25186e-14	2.03579e-13	LOC116489440
12355.5	0.948909	0.124447	7.62498	2.4408e-14	2.20466e-13	IRS4
8014.94	-0.753373	0.0988643	-7.62028	2.53129e-14	2.28439e-13	RFXAP
435.501	-1.16626	0.153142	-7.61552	2.62623e-14	2.36799e-13	PWWP2B
11.4078	-6.9045	0.90712	-7.61145	2.71028e-14	2.44163e-13	LOC116499506
530.287	0.917246	0.120576	7.60723	2.80036e-14	2.52057e-13	ZNF639
105.699	-1.71331	0.225406	-7.60098	2.93906e-14	2.6431e-13	TBC1D23
34.8779	2.03005	0.26709	7.60061	2.94728e-14	2.64817e-13	VASH2
721.722	-0.738946	0.0972435	-7.59893	2.98587e-14	2.68049e-13	LOC116501406
6039.29	-0.698576	0.0919387	-7.59828	3.00085e-14	2.69159e-13	SLC25A6
1287.6	0.679318	0.0894167	7.59721	3.02577e-14	2.71157e-13	LUZP1
25090	0.886562	0.116721	7.59555	3.06499e-14	2.74433e-13	EIF1
751.775	-0.790802	0.10412	-7.59512	3.07503e-14	2.75092e-13	NOC3L
1948.06	1.0569	0.13927	7.58885	3.22763e-14	2.88492e-13	BUD23
45.5679	-2.50789	0.33051	-7.58796	3.2498e-14	2.90222e-13	SLC7A4
95.9126	-1.2356	0.16298	-7.58131	3.4208e-14	3.05227e-13	DNAJC9
135.17	-2.6724	0.352625	-7.5786	3.49309e-14	3.11407e-13	BSN
467.085	-0.820164	0.108235	-7.57759	3.52032e-14	3.13562e-13	FAM76B
11672.9	1.1963	0.158006	7.57123	3.69712e-14	3.29024e-13	RPL13
342.6	-0.980535	0.129529	-7.57003	3.73134e-14	3.31782e-13	TANGO2
178.344	1.00786	0.133179	7.56773	3.79811e-14	3.37427e-13	RDM1
17.6161	3.49718	0.462126	7.56758	3.80227e-14	3.37504e-13	TMEM109
467.884	0.978971	0.129596	7.55402	4.22028e-14	3.74286e-13	SLX4
1239.83	-3.29028	0.435621	-7.55308	4.25085e-14	3.76672e-13	LOC116487563
259.514	-0.975203	0.129259	-7.54458	4.53756e-14	4.0173e-13	RWDD4
302.713	0.635404	0.0842315	7.54355	4.57358e-14	4.04571e-13	LOC116490345
49.4422	2.69435	0.357412	7.53851	4.75374e-14	4.20146e-13	AGBL2
13.3371	4.0963	0.543536	7.53639	4.83171e-14	4.26669e-13	NXPH2
200.202	1.50302	0.199458	7.5355	4.86461e-14	4.29206e-13	HCN2
43.6845	2.67382	0.355213	7.52737	5.17739e-14	4.5641e-13	KIF24
63.3062	-1.81873	0.241812	-7.52126	5.42514e-14	4.77431e-13	MPP4
1581.24	-0.665036	0.08842	-7.52133	5.42199e-14	4.77431e-13	MBTD1
13127.3	-0.78968	0.105016	-7.51962	5.49371e-14	4.83051e-13	PHF3
64.0676	-4.27608	0.568681	-7.5193	5.5071e-14	4.83814e-13	LOC116498609
132.542	1.7772	0.236474	7.51543	5.6725e-14	4.9792e-13	ATP8B3
2567.25	-0.877337	0.116741	-7.51527	5.67957e-14	4.98114e-13	CNOT11
3044.17	-0.547359	0.0728425	-7.51428	5.72271e-14	5.01469e-13	ARGLU1
33.9772	-1.94777	0.259305	-7.51153	5.84408e-14	5.11669e-13	CFAP99
1051.7	-1.18436	0.15778	-7.50639	6.07787e-14	5.31684e-13	GTF2H5
49.6632	-1.90251	0.253519	-7.50441	6.17043e-14	5.39322e-13	LOC116496738
1540.87	-0.733156	0.0977067	-7.50363	6.20724e-14	5.42078e-13	EIF2B5
118.017	-2.26255	0.301553	-7.50299	6.23775e-14	5.44279e-13	ERMP1
39.058	-2.46279	0.328367	-7.50013	6.37552e-14	5.55829e-13	TMEM158
452.897	-1.63742	0.218371	-7.49833	6.46385e-14	5.63051e-13	B4GALT1
175.442	-1.53081	0.204171	-7.4977	6.49484e-14	5.65271e-13	FGD6
129.424	-1.287	0.171682	-7.49642	6.55825e-14	5.70307e-13	CELF5
1581.64	0.888572	0.118555	7.49502	6.62889e-14	5.75962e-13	ELL
669.391	-0.963273	0.128548	-7.49351	6.70569e-14	5.82142e-13	STT3B
782.433	0.748128	0.0998519	7.49238	6.7638e-14	5.86691e-13	ACTR1A
995.528	-0.627726	0.0837885	-7.4918	6.79379e-14	5.88795e-13	RCOR1
3446.34	0.742601	0.0991278	7.49134	6.81719e-14	5.90325e-13	PSMD12
1276.45	-1.05431	0.140751	-7.49058	6.8569e-14	5.93264e-13	SCAMP5
4625.09	0.67276	0.0898708	7.48586	7.10818e-14	6.14487e-13	PDK4
1044.66	-1.07895	0.144171	-7.48385	7.21782e-14	6.2344e-13	FAAH2
2549.66	0.564324	0.0754146	7.48296	7.26656e-14	6.27123e-13	MAT2B
350.207	1.55907	0.208367	7.48231	7.30267e-14	6.2971e-13	LCT
41.4713	2.36547	0.316218	7.4805	7.40401e-14	6.37912e-13	HSPB11
1209.5	-0.999629	0.13364	-7.48	7.43241e-14	6.39823e-13	ZNF143
2243.32	1.17891	0.157686	7.47632	7.6435e-14	6.57444e-13	ITM2B
237.576	0.996097	0.133361	7.46921	8.06792e-14	6.93369e-13	ALDH6A1
577.447	-0.67798	0.0907887	-7.46768	8.16224e-14	7.00888e-13	YAE1
18.3728	3.35251	0.449174	7.4637	8.41239e-14	7.21765e-13	SCUBE3
2071.25	-0.697053	0.0934388	-7.45999	8.65267e-14	7.41761e-13	SMCHD1
637.858	1.06213	0.142399	7.4588	8.73122e-14	7.4787e-13	LOC116494630
13.8461	3.65288	0.489877	7.45673	8.86983e-14	7.5911e-13	ACYP2
1373.71	-0.757771	0.101742	-7.44795	9.48023e-14	8.10674e-13	ZHX1
79.4713	-2.18291	0.29313	-7.4469	9.55616e-14	8.16487e-13	C11H15orf61
26.1023	1.99459	0.268092	7.43994	1.0073e-13	8.59932e-13	GATM
78.2852	1.82128	0.244875	7.4376	1.02532e-13	8.7459e-13	DAB2IP
20.8518	-3.65668	0.491775	-7.43567	1.04039e-13	8.86704e-13	C3H6orf163
182.757	1.4616	0.196662	7.43203	1.06944e-13	9.1071e-13	PLPP1
1845.11	-0.671432	0.0903539	-7.43114	1.07668e-13	9.16118e-13	RPA3
22.6745	2.51821	0.339268	7.42249	1.14942e-13	9.77198e-13	TMEM243
1999.98	1.15518	0.15564	7.42215	1.15233e-13	9.78054e-13	HIBCH
12214.6	0.898562	0.121064	7.42224	1.15155e-13	9.78054e-13	RBBP6
3276.92	1.08814	0.14663	7.421	1.16241e-13	9.85794e-13	FRRS1
533.193	-1.51932	0.204748	-7.42041	1.16755e-13	9.89333e-13	SHISA5
73.6437	-1.39848	0.188519	-7.41822	1.18707e-13	1.00504e-12	UBALD2
45.3904	1.72795	0.232941	7.41798	1.18918e-13	1.006e-12	LOC116498806
64.2711	2.99674	0.404073	7.41633	1.20408e-13	1.01777e-12	CHST14
1139.21	-1.71018	0.230627	-7.41536	1.21299e-13	1.02445e-12	TSPO2
15.2538	6.61954	0.892805	7.41433	1.22245e-13	1.0316e-12	LOC116491177
243.561	0.837065	0.112921	7.41285	1.23612e-13	1.04228e-12	RAD9B
1917.7	-0.717693	0.0968241	-7.41234	1.24094e-13	1.04548e-12	SEC23IP
260.406	-0.890787	0.120292	-7.40517	1.30978e-13	1.10258e-12	PRDX4
149.592	1.33067	0.179725	7.40393	1.32217e-13	1.11209e-12	LOC116501554
188.125	-1.25251	0.16925	-7.40035	1.35823e-13	1.14131e-12	LOC116485975
208.952	-1.19456	0.161421	-7.40026	1.35913e-13	1.14131e-12	NOP56
2408.29	-0.712619	0.0963123	-7.39905	1.37165e-13	1.15089e-12	FBXO45
34.1837	-2.39731	0.324025	-7.39854	1.37695e-13	1.15439e-12	LOC116502347
139.749	1.34002	0.181152	7.39723	1.39055e-13	1.16484e-12	TIAM2
385.898	-1.02164	0.13822	-7.39145	1.45238e-13	1.21564e-12	LOC116488650
32.9483	4.18904	0.56681	7.39055	1.46224e-13	1.2229e-12	FBXL7
52.8487	2.52871	0.342307	7.38726	1.4989e-13	1.25254e-12	FUT10
2874.12	0.555917	0.0752708	7.38556	1.51813e-13	1.26758e-12	TM9SF2
103.223	-1.85161	0.250858	-7.38111	1.56976e-13	1.30962e-12	OGDHL
211.454	-1.45933	0.197737	-7.38019	1.58065e-13	1.31764e-12	MAN1A2
925.757	-0.672569	0.091136	-7.37984	1.58477e-13	1.32e-12	HERPUD2
422.531	0.909811	0.123294	7.37922	1.59223e-13	1.32514e-12	CABIN1
85.7881	-1.2192	0.16537	-7.37253	1.67415e-13	1.39219e-12	LSM 5.00
1108.74	0.778735	0.105649	7.37097	1.69395e-13	1.40657e-12	STIM1
1223.71	-0.905555	0.122855	-7.37095	1.69418e-13	1.40657e-12	MEMO1
4218.34	-1.54163	0.209224	-7.36833	1.72785e-13	1.43336e-12	RPS20
24.1486	-2.62914	0.35695	-7.36556	1.76399e-13	1.46216e-12	VIL1
5228.54	0.695932	0.0944898	7.36515	1.76945e-13	1.4655e-12	XBP1
13.9713	5.08645	0.690631	7.36494	1.7723e-13	1.46668e-12	LOC116499541
3414.51	-0.730289	0.0991812	-7.36317	1.7959e-13	1.48502e-12	C13HXorf56
1007.81	0.87727	0.119148	7.36285	1.80019e-13	1.48736e-12	TOB2
53.8529	1.72014	0.233789	7.35768	1.87132e-13	1.54489e-12	SLC27A5
33.6096	2.65146	0.360628	7.35234	1.9477e-13	1.60665e-12	NEMP2
34.0462	2.04237	0.277812	7.35165	1.95773e-13	1.61364e-12	PDF
93.3761	-1.70278	0.231683	-7.34962	1.98767e-13	1.637e-12	LOC116496366
1170.06	0.517034	0.0703602	7.34839	2.00607e-13	1.65083e-12	SPAST
394.414	-0.795251	0.108253	-7.34621	2.03907e-13	1.67579e-12	STRADB
574.495	-0.959328	0.130589	-7.34617	2.03966e-13	1.67579e-12	GATA2
72.84	-2.15918	0.29428	-7.33715	2.1819e-13	1.79121e-12	LOC116496069
533.305	-1.32729	0.180915	-7.33654	2.19182e-13	1.79792e-12	MICAL1
25.5385	2.39873	0.327017	7.3352	2.21388e-13	1.81457e-12	GDF9
3162.01	0.709012	0.0967482	7.32842	2.32881e-13	1.90725e-12	CDC42SE2
2622.09	0.616421	0.0841378	7.32632	2.36555e-13	1.93579e-12	PRPF40A
9.92927	6.4231	0.877433	7.32034	2.47348e-13	2.0225e-12	LOC116487934
270.101	-2.07377	0.283303	-7.31996	2.48044e-13	2.02658e-12	CEP78
147.406	-1.27034	0.173553	-7.31959	2.48723e-13	2.03052e-12	POP1
205.384	3.65301	0.499123	7.31885	2.50104e-13	2.04016e-12	LOC116496205
41.7734	-2.90066	0.396442	-7.31674	2.54073e-13	2.07089e-12	SMPDL3B
40.5458	-2.47639	0.338477	-7.31628	2.5494e-13	2.07632e-12	EPHB3
16.846	-4.97586	0.680224	-7.31502	2.57335e-13	2.09416e-12	LOC116485592
216.643	-1.33299	0.182287	-7.31262	2.61982e-13	2.13029e-12	SREBF2
14177.9	0.759498	0.103888	7.31075	2.65653e-13	2.15673e-12	RBM39
364.152	0.888852	0.121581	7.3108	2.65566e-13	2.15673e-12	SH3GL1
33.8809	2.73051	0.373509	7.31043	2.66291e-13	2.1602e-12	SCARB1
104.026	-1.41792	0.194018	-7.30821	2.70725e-13	2.19443e-12	PMVK
2087.56	-1.37308	0.188042	-7.30202	2.83474e-13	2.29596e-12	LOC116490167
3082.16	0.617873	0.0846361	7.30035	2.87028e-13	2.32291e-12	MED26
17.4847	3.36347	0.461007	7.29592	2.96627e-13	2.3987e-12	GRB10
3758.76	-0.575612	0.0789258	-7.29307	3.0297e-13	2.44808e-12	N4BP1
82.8345	-1.565	0.214599	-7.2927	3.03811e-13	2.45294e-12	DNAJC28
2933.2	-0.688994	0.094482	-7.29233	3.04648e-13	2.45777e-12	MXD4
2618.4	0.729246	0.100048	7.28899	3.12279e-13	2.51736e-12	PSME3IP1
31.1997	3.66062	0.502339	7.28717	3.16542e-13	2.54972e-12	ST6GALNAC3
1404.85	1.2653	0.173645	7.28671	3.17621e-13	2.5564e-12	NLRC5
516.148	0.77635	0.106672	7.2779	3.39066e-13	2.72687e-12	CPEB3
215.59	1.81926	0.249983	7.27754	3.39967e-13	2.73198e-12	ZNF532
60.7744	-1.70143	0.23384	-7.27602	3.43804e-13	2.76065e-12	PYGO1
304.727	1.14143	0.156936	7.27321	3.51049e-13	2.81662e-12	MTSS1
40.7681	1.60409	0.220786	7.26536	3.72051e-13	2.9828e-12	NME7
11.1852	-6.86787	0.945786	-7.26155	3.82683e-13	3.06564e-12	LOC116486518
227.337	-1.37775	0.189746	-7.26104	3.84122e-13	3.07477e-12	ANKRD49
356.271	1.26498	0.174223	7.2607	3.85104e-13	3.08023e-12	RHPN2
1646.09	0.665766	0.0916984	7.26039	3.85973e-13	3.08238e-12	GSK3B
408.321	-1.13224	0.155947	-7.26042	3.85889e-13	3.08238e-12	KDM1B
12.8668	5.21731	0.718853	7.25783	3.9335e-13	3.13885e-12	SH3PXD2A
328.419	0.903412	0.124511	7.25566	3.99696e-13	3.18701e-12	TAMM41
14.4628	-4.15275	0.572594	-7.25252	4.09082e-13	3.25932e-12	PERM1
100.071	1.66262	0.229459	7.2458	4.29906e-13	3.42259e-12	LOC116502201
20.8735	-3.40136	0.469549	-7.2439	4.35954e-13	3.46804e-12	LOC116501486
128.641	-1.28521	0.177648	-7.23462	4.66827e-13	3.71077e-12	RMDN1
55.1013	-1.93006	0.266802	-7.23406	4.68751e-13	3.72318e-12	LOC116497474
2299.56	-0.819338	0.113346	-7.22862	4.87936e-13	3.87257e-12	APOOL
136.526	1.33081	0.184156	7.2265	4.95604e-13	3.93039e-12	MMP15
1096.38	-0.727586	0.100696	-7.22556	4.99032e-13	3.95452e-12	LOC116491375
1206.52	-0.634821	0.0878736	-7.22426	5.03851e-13	3.98963e-12	NGLY1
4281.72	-1.03911	0.14389	-7.22155	5.13998e-13	4.06684e-12	GCC2
70.1787	-2.11892	0.293482	-7.21992	5.20168e-13	4.11249e-12	WDR41
4063.02	0.525979	0.0728584	7.21919	5.22964e-13	4.13142e-12	TMEM87A
129.915	1.4455	0.200552	7.20761	5.69422e-13	4.49498e-12	FUCA1
33.557	1.52184	0.211239	7.20435	5.8322e-13	4.60036e-12	ALK
689.535	0.837087	0.116209	7.20328	5.87797e-13	4.6329e-12	GOT2
409.871	-1.21846	0.169183	-7.202	5.93342e-13	4.67303e-12	MTMR9
895.658	-0.783103	0.108765	-7.19996	6.0229e-13	4.73986e-12	ACYP1
1326.96	0.751959	0.10451	7.19507	6.24291e-13	4.90924e-12	ZDHHC9
158.901	-2.16257	0.300579	-7.19467	6.26101e-13	4.91971e-12	PCARE
2399.53	0.898598	0.124923	7.19322	6.3283e-13	4.96878e-12	AP5Z1
103.744	-1.75991	0.244706	-7.19193	6.3882e-13	5.01198e-12	FNDC4
1079.97	0.90886	0.126375	7.19175	6.39654e-13	5.01469e-12	MGAT1
518.266	-1.58002	0.219745	-7.19021	6.46895e-13	5.06759e-12	SRF
1054.14	-0.579835	0.0806597	-7.18866	6.54322e-13	5.12187e-12	SPATA2
3440.53	-0.548432	0.0763164	-7.18629	6.65757e-13	5.2074e-12	LOC116494706
1160.22	-0.647025	0.0900857	-7.18232	6.85376e-13	5.35678e-12	LOC116485357
189.305	1.94429	0.270882	7.17764	7.09274e-13	5.53935e-12	PRRG1
56.6873	-2.59472	0.361747	-7.17277	7.34973e-13	5.73569e-12	LOC116487131
1068.95	0.98857	0.1381	7.15839	8.1633e-13	6.36391e-12	MIEF1
686.017	1.09997	0.153662	7.15832	8.16712e-13	6.36391e-12	KHDRBS1
1865.32	-0.478425	0.0668505	-7.15665	8.26749e-13	6.43723e-12	UBE2I
211.086	-1.98112	0.276844	-7.15608	8.3015e-13	6.45882e-12	LOC116494468
296.858	0.687101	0.0960288	7.15515	8.35794e-13	6.49781e-12	LOC116497463
569.426	1.06754	0.149218	7.15421	8.41584e-13	6.53787e-12	TOM1
738.421	-0.821188	0.114826	-7.1516	8.57691e-13	6.65797e-12	LOC116500229
619.875	-0.69352	0.0969895	-7.15046	8.64898e-13	6.70884e-12	LOC116498477
604.701	-0.761781	0.106566	-7.14842	8.77816e-13	6.8039e-12	ARMC7
1515.35	-2.05616	0.287793	-7.14458	9.02699e-13	6.99149e-12	HEATR5A
8712.85	-0.887256	0.124199	-7.1438	9.07853e-13	7.02611e-12	BAG5
405.247	1.13766	0.159368	7.13859	9.42941e-13	7.29217e-12	LOC116492585
431.588	-0.748315	0.104838	-7.13782	9.48247e-13	7.32769e-12	SEC22A
3336.5	0.683823	0.0958268	7.13604	9.60593e-13	7.41751e-12	TEX2
57.6111	1.44192	0.202135	7.13346	9.78772e-13	7.55221e-12	GALNT18
303.685	1.10228	0.154557	7.13185	9.90303e-13	7.63545e-12	URB2
1682.38	-0.469621	0.0658961	-7.1267	1.02806e-12	7.92064e-12	DUS1L
122.478	1.51072	0.211988	7.12647	1.02977e-12	7.92785e-12	PIGF
1342.37	1.28298	0.180255	7.11759	1.09828e-12	8.44893e-12	PITPNA
1515.71	0.673927	0.094756	7.11223	1.14184e-12	8.77749e-12	PPP1R2
40951.6	0.630062	0.0885996	7.11134	1.14918e-12	8.82727e-12	EEF1B2
18.0291	-5.35963	0.753977	-7.10848	1.17327e-12	9.0056e-12	LOC116492087
1550.66	-0.95504	0.134379	-7.10706	1.18539e-12	9.09185e-12	SLC23A2
125.076	-1.87576	0.26395	-7.10649	1.19031e-12	9.12277e-12	PFKFB4
1729.74	0.583162	0.0820989	7.10317	1.21929e-12	9.33787e-12	USP20
874.598	-1.1134	0.156757	-7.10269	1.22348e-12	9.36297e-12	MEAK7
67.2611	-1.40587	0.197974	-7.10129	1.236e-12	9.45177e-12	TMEM128
5591.75	0.923166	0.130016	7.1004	1.24395e-12	9.50546e-12	CHD2
272.938	-1.27655	0.179902	-7.09584	1.2857e-12	9.81723e-12	LOC116496679
1222.68	-1.25047	0.176248	-7.09491	1.29435e-12	9.87594e-12	MDN1
86.5744	-2.16773	0.30554	-7.09475	1.29588e-12	9.88028e-12	RSRC1
1450.69	0.900937	0.127003	7.09384	1.30443e-12	9.93804e-12	TAF13
575.749	1.08928	0.153669	7.08848	1.35593e-12	1.03228e-11	VAC14
700.674	-0.886856	0.125124	-7.08783	1.3623e-12	1.03559e-11	LYSMD2
50.0687	-2.31395	0.326463	-7.08792	1.3614e-12	1.03559e-11	ALDOB
140.89	-1.0771	0.151976	-7.08731	1.36746e-12	1.03874e-11	SRSF4
14.8858	-3.77412	0.532713	-7.08471	1.39334e-12	1.05762e-11	FAM136A
2392.59	0.585504	0.0826478	7.08433	1.39721e-12	1.05977e-11	IPP
286.297	-0.913964	0.129055	-7.08195	1.42143e-12	1.07735e-11	ELOVL5
8623.29	-0.928171	0.13107	-7.08147	1.42634e-12	1.08027e-11	SS18L2
267.018	-1.8115	0.255864	-7.07993	1.44231e-12	1.09156e-11	IL17RA
14.6257	4.34599	0.613886	7.07947	1.4471e-12	1.09438e-11	LOC116492943
506.098	-1.00974	0.142721	-7.07495	1.49502e-12	1.12979e-11	BLOC1S1
225.132	-1.59177	0.225054	-7.07286	1.51769e-12	1.14608e-11	ARL14EP
546.153	-0.824474	0.116597	-7.07114	1.53671e-12	1.15959e-11	PWP2
38.2861	-4.45292	0.629743	-7.07102	1.53802e-12	1.15973e-11	FERMT2
123.358	-1.53286	0.216785	-7.07089	1.53942e-12	1.15993e-11	DNA2
245.615	1.28282	0.181533	7.0666	1.58771e-12	1.19544e-11	ZBTB6
717.596	-0.890202	0.126017	-7.06413	1.6162e-12	1.216e-11	TP53INP1
1003.83	-2.05628	0.291098	-7.06388	1.61916e-12	1.21733e-11	DTD2
768.991	1.61266	0.228361	7.06189	1.64248e-12	1.23396e-11	IMPG2
328.39	1.22933	0.174083	7.06173	1.64443e-12	1.23452e-11	DEF8
271.595	-1.16725	0.165337	-7.05983	1.66703e-12	1.25057e-11	TMEM254
175.209	-1.64509	0.233087	-7.05781	1.69146e-12	1.26797e-11	NMT2
574.286	-1.39652	0.197918	-7.05604	1.71319e-12	1.28333e-11	ND6
1458.91	0.700284	0.0992811	7.05355	1.74406e-12	1.3055e-11	UBR7
457.014	0.930829	0.132035	7.04986	1.79101e-12	1.33967e-11	NTHL1
2126.62	-0.60371	0.0856498	-7.04858	1.80748e-12	1.35101e-11	KIDINS220
309.892	1.35071	0.191643	7.04806	1.81425e-12	1.35508e-11	MPG
242.983	-0.867169	0.123098	-7.04452	1.86096e-12	1.38896e-11	ZNRF3
38.4292	2.17071	0.30818	7.04367	1.87242e-12	1.3965e-11	ADGRB2
1482.38	0.764155	0.108499	7.04299	1.88155e-12	1.40229e-11	UBN2
5073.07	0.751615	0.106755	7.04054	1.91502e-12	1.4262e-11	MARCHF5
489.335	-0.696587	0.0989478	-7.03994	1.9232e-12	1.43125e-11	SLC1A4
258.301	-1.56568	0.222456	-7.03816	1.94799e-12	1.44865e-11	PPWD1
2199.93	-1.39698	0.198612	-7.03369	2.01138e-12	1.49471e-11	CCSAP
72.5336	1.30627	0.185871	7.02784	2.09749e-12	1.55757e-11	PIGH
54130.2	0.614711	0.0874703	7.02765	2.10043e-12	1.55862e-11	ITM2A
12.8946	-7.0836	1.00834	-7.02498	2.14091e-12	1.58752e-11	TMEM132C
29.4755	2.1714	0.309253	7.02142	2.19624e-12	1.62737e-11	CALCB
251.032	1.77695	0.253153	7.01927	2.23029e-12	1.65141e-11	DNAH12
1817.66	1.90474	0.271519	7.01512	2.2975e-12	1.69995e-11	ARSK
73.0069	1.64897	0.235089	7.01426	2.31172e-12	1.70924e-11	CPT1B
61.139	1.82947	0.260981	7.00997	2.38368e-12	1.76118e-11	LOC116489963
130.925	-2.13571	0.304712	-7.00894	2.40138e-12	1.77298e-11	TMA16
4185.5	-0.602544	0.0860035	-7.00604	2.45156e-12	1.80873e-11	HNRNPDL
2541.53	-0.524276	0.0748406	-7.00523	2.46572e-12	1.81787e-11	RAB3GAP2
342.005	-0.973853	0.139071	-7.00255	2.51341e-12	1.8517e-11	FAAP24
5903.29	-0.470773	0.067282	-6.99702	2.61468e-12	1.92493e-11	G3BP1
292.375	-0.998339	0.142766	-6.99286	2.69347e-12	1.98152e-11	SIRT3
274.575	-0.734248	0.105035	-6.99052	2.73861e-12	2.01328e-11	SPTLC2
216.321	-1.0677	0.1528	-6.98758	2.79674e-12	2.05455e-11	TAF1D
950.63	-0.809877	0.115911	-6.98705	2.80726e-12	2.0608e-11	SERPINI1
1514.21	-0.567293	0.0812197	-6.98467	2.85521e-12	2.0945e-11	TSSC4
76.7246	1.60453	0.229798	6.98238	2.9022e-12	2.12745e-11	GDF1
135.216	1.29363	0.185322	6.98044	2.94261e-12	2.15554e-11	NFKB2
793.246	-0.667109	0.0955793	-6.97964	2.95941e-12	2.1663e-11	LMBRD1
26.6607	-2.83816	0.406831	-6.97626	3.03139e-12	2.2174e-11	TRNAI-AAU_5
184.85	-1.17311	0.168182	-6.97524	3.05352e-12	2.232e-11	PMM1
223.625	0.753372	0.108062	6.97167	3.132e-12	2.28774e-11	DDX28
5218.28	-1.24624	0.178849	-6.96808	3.21301e-12	2.34524e-11	LOC116501702
1185.17	1.08778	0.156111	6.96798	3.21532e-12	2.34526e-11	OSTF1
26.376	-4.16094	0.597797	-6.96046	3.39173e-12	2.47219e-11	LOC116486729
494.212	-1.23999	0.178224	-6.95748	3.46409e-12	2.52314e-11	GNA12
9348.93	0.804242	0.115628	6.95542	3.51519e-12	2.55854e-11	LGALS8
13.1698	4.75212	0.683337	6.95428	3.54363e-12	2.57742e-11	DUSP13
105.828	-1.13304	0.163009	-6.95078	3.63276e-12	2.64037e-11	MALSU1
761.874	-0.949483	0.13672	-6.94474	3.79159e-12	2.75387e-11	LOC116498916
289.462	0.910844	0.131165	6.94425	3.80469e-12	2.76142e-11	TMEM80
126.465	1.86059	0.268126	6.93922	3.94259e-12	2.85949e-11	PRICKLE4
143.187	-1.58579	0.228605	-6.93682	4.01022e-12	2.90649e-11	AS3MT
3234.22	-1.51103	0.217843	-6.9363	4.02489e-12	2.91506e-11	RPL34
761.421	-0.764538	0.110276	-6.93293	4.12211e-12	2.98337e-11	OAZ2
549.657	1.24121	0.179055	6.932	4.14934e-12	3.00097e-11	LOC116491006
53.5082	1.78289	0.257389	6.92683	4.30366e-12	3.1082e-11	TMEM17
706.907	-1.04729	0.151192	-6.92689	4.30183e-12	3.1082e-11	MAPK6
11.0037	4.12806	0.596125	6.92482	4.36525e-12	3.15046e-11	PROCR
349.002	-0.706867	0.102084	-6.92436	4.37958e-12	3.15859e-11	ANAPC5
37.3468	-3.79588	0.548352	-6.92234	4.44228e-12	3.20156e-11	SHF
15.7724	-4.12539	0.596233	-6.9191	4.54534e-12	3.27354e-11	LOC116485601
53.0507	1.51229	0.218629	6.91715	4.60817e-12	3.31646e-11	SEC22C
18.647	2.73006	0.394716	6.91652	4.62878e-12	3.32896e-11	RHOU
368.204	0.938489	0.135728	6.91449	4.69535e-12	3.37448e-11	CENPL
2047.74	-0.810769	0.11728	-6.9131	4.74191e-12	3.40555e-11	ARL6IP1
670.632	-0.575619	0.0833384	-6.90701	4.94987e-12	3.55242e-11	MAML1
151.917	-1.27702	0.184911	-6.90614	4.98014e-12	3.57165e-11	TUBGCP3
1871.61	0.519879	0.0753056	6.90359	5.07057e-12	3.63397e-11	ARPC1A
158.253	-1.49568	0.216834	-6.89781	5.28117e-12	3.78226e-11	SRGAP2
1236.04	0.586106	0.0849815	6.89687	5.31601e-12	3.80456e-11	LOC116496599
21.1046	-2.52175	0.365751	-6.89472	5.397e-12	3.85983e-11	LOC116490563
191.939	-1.32385	0.192123	-6.89064	5.5541e-12	3.96942e-11	ORAI1
403.283	1.17666	0.170783	6.88983	5.58601e-12	3.98945e-11	CENPV
782.222	0.885296	0.128579	6.88526	5.76831e-12	4.11678e-11	USP39
779.596	0.746466	0.108425	6.88464	5.79347e-12	4.13187e-11	SLC33A1
5713.59	-0.659829	0.095947	-6.87701	6.11197e-12	4.356e-11	PPP1R15B
53.1336	1.89256	0.275379	6.87255	6.30631e-12	4.49037e-11	ANKRD42
18.963	2.30053	0.334745	6.87249	6.30926e-12	4.49037e-11	NWD1
1595.44	0.577536	0.0840704	6.86968	6.43463e-12	4.57643e-11	CNOT10
103.266	1.01478	0.147832	6.86441	6.67682e-12	4.7454e-11	PODN
12.6147	5.91988	0.862449	6.86404	6.69406e-12	4.75436e-11	LOC116489709
12.2369	-6.51973	0.950298	-6.86072	6.85138e-12	4.86273e-11	LOC116493294
39.4817	1.69243	0.246843	6.8563	7.06646e-12	5.01191e-11	LOC116495496
26.9685	-2.22073	0.323949	-6.85519	7.12193e-12	5.04777e-11	PPEF2
82.9993	1.44373	0.210654	6.85353	7.20508e-12	5.10319e-11	LOC116489820
274.43	-1.22365	0.178562	-6.85281	7.24157e-12	5.12549e-11	WDR75
839.828	0.818131	0.119432	6.85016	7.37661e-12	5.21748e-11	AMMECR1L
663.446	1.11794	0.163319	6.8451	7.64229e-12	5.40167e-11	NFKBIA
109.22	-1.94238	0.283791	-6.84438	7.68094e-12	5.42526e-11	TMCC3
65.4297	-1.75482	0.256502	-6.84133	7.84592e-12	5.53798e-11	LOC116494021
19.5664	2.4474	0.357931	6.83762	8.05218e-12	5.67966e-11	LOC116498356
66.9856	-2.39615	0.350558	-6.83526	8.18575e-12	5.76992e-11	LOC116497367
361.98	0.613081	0.0896992	6.83486	8.2087e-12	5.77816e-11	MOCS3
3462.78	0.578412	0.0846257	6.83495	8.20349e-12	5.77816e-11	PPM1D
316.202	-0.774273	0.113299	-6.83387	8.26539e-12	5.81408e-11	LOC116499899
90.1422	-1.51125	0.221188	-6.83241	8.3497e-12	5.86937e-11	TEX30
559.574	-1.32628	0.19427	-6.827	8.67114e-12	6.09115e-11	PLA2G6
74.6996	1.98486	0.290777	6.82606	8.72761e-12	6.12663e-11	DOK4
1997.3	-0.674768	0.0988717	-6.82468	8.81239e-12	6.18191e-11	XPC
709.398	0.756651	0.110882	6.82393	8.8586e-12	6.21009e-11	KLHL12
538.642	0.927196	0.13589	6.82315	8.90632e-12	6.23929e-11	LOC116487304
52.0613	2.99109	0.43838	6.82304	8.91323e-12	6.23987e-11	PDGFRL
10.4793	3.58424	0.525655	6.8186	9.19297e-12	6.43132e-11	CDS1
59.6355	-3.16931	0.464813	-6.81846	9.20202e-12	6.43327e-11	NPM2
703.029	-1.08823	0.159625	-6.81744	9.26789e-12	6.47491e-11	MFSD2B
1789.61	1.00392	0.147266	6.81704	9.29342e-12	6.48834e-11	TRIM65
27.2531	1.93041	0.283186	6.81675	9.3122e-12	6.49703e-11	CFAP410
2049.45	0.718826	0.105484	6.81456	9.45551e-12	6.59254e-11	EMC1
3875.81	0.921193	0.135195	6.81381	9.50441e-12	6.62214e-11	RNPEPL1
690.797	-0.813662	0.119424	-6.8132	9.54491e-12	6.64585e-11	CHCHD4
1778.79	0.802268	0.117758	6.81287	9.5669e-12	6.65664e-11	TARBP1
16.9888	2.24702	0.330025	6.80862	9.85377e-12	6.8516e-11	COPZ2
569.827	0.78909	0.115952	6.80534	1.00812e-11	7.00498e-11	LOC116494581
93.6277	1.84033	0.270611	6.80064	1.04157e-11	7.23255e-11	ADSL
1955.48	-0.757156	0.111381	-6.79787	1.06176e-11	7.36773e-11	MIER1
2716.12	-0.884702	0.130332	-6.78808	1.13638e-11	7.88026e-11	RB1
139.525	-0.778738	0.114749	-6.78645	1.14929e-11	7.96155e-11	ALG5
3063.32	0.77068	0.113562	6.7864	1.14966e-11	7.96155e-11	SPRTN
217.986	1.54181	0.227222	6.78548	1.15699e-11	8.0069e-11	DDX58
147.23	-0.986505	0.145437	-6.78304	1.17676e-11	8.13824e-11	KDM4C
1542.36	-1.15622	0.17047	-6.78256	1.18068e-11	8.15987e-11	LOC116497193
27.8486	3.16491	0.46668	6.78175	1.18728e-11	8.19994e-11	LOC116502140
2808.35	-0.902723	0.133124	-6.78106	1.19297e-11	8.23374e-11	CEBPG
61.294	-5.50743	0.81222	-6.78072	1.1958e-11	8.24774e-11	P4HA2
3733.87	0.867255	0.127906	6.78043	1.19818e-11	8.25862e-11	GCNA
2616.06	0.611702	0.0902259	6.77966	1.20456e-11	8.29699e-11	ASCC2
125.913	-1.46391	0.216032	-6.77636	1.23241e-11	8.48314e-11	ENAH
2540.12	0.603311	0.0890461	6.77527	1.24177e-11	8.54183e-11	AIFM1
3769.83	0.826541	0.1221	6.7694	1.2932e-11	8.88969e-11	TMED10
6349.3	-0.476771	0.0704447	-6.76802	1.30558e-11	8.96877e-11	GMCL1
257.757	1.52513	0.225483	6.76385	1.34375e-11	9.22483e-11	TGFBR3
648.176	1.18194	0.174795	6.7619	1.36197e-11	9.34365e-11	INTS11
21.0825	-2.30478	0.341031	-6.75826	1.39659e-11	9.57472e-11	LOC116493524
224.069	1.50181	0.222249	6.75732	1.40572e-11	9.63093e-11	SMIM19
161.102	1.36143	0.201498	6.75654	1.41329e-11	9.67632e-11	TXNDC16
133.459	-1.43141	0.211881	-6.75574	1.42107e-11	9.71863e-11	RDH10
80.6122	1.26822	0.187726	6.75571	1.42136e-11	9.71863e-11	C17H22orf39
1526.67	0.62232	0.0922317	6.74735	1.50573e-11	1.02886e-10	IRF2BP2
1590.79	-0.570485	0.0845827	-6.7447	1.53343e-11	1.0471e-10	CPSF6
603.188	-1.10706	0.164152	-6.7441	1.53979e-11	1.05074e-10	C1D
553.86	0.797794	0.118322	6.74256	1.55624e-11	1.06126e-10	PGAP2
46.9165	-2.61283	0.387574	-6.7415	1.56764e-11	1.06832e-10	RNASEL
1109.01	-0.533538	0.0792184	-6.73504	1.6389e-11	1.11615e-10	STX16
3635.1	0.670034	0.0995471	6.73082	1.68708e-11	1.1482e-10	PCID2
359.901	-1.03749	0.154191	-6.72861	1.71297e-11	1.16504e-10	C4H4orf33
12.4839	3.96188	0.588894	6.72766	1.72417e-11	1.17189e-10	ND4L
2029.67	-0.604642	0.0899624	-6.72105	1.80418e-11	1.22546e-10	IGBP1
55.8047	-1.56282	0.232654	-6.71738	1.85022e-11	1.2559e-10	FAM110D
35.5027	-3.25803	0.485142	-6.71562	1.87267e-11	1.2703e-10	LOC116497229
720.933	0.794864	0.118376	6.71475	1.88387e-11	1.27705e-10	TRIM59
2530.59	-0.525746	0.0782989	-6.71459	1.88592e-11	1.2776e-10	GATD3A
48.6228	1.96784	0.293324	6.70876	1.96291e-11	1.32888e-10	IDNK
2479.9	0.544634	0.0812013	6.70721	1.98376e-11	1.34211e-10	SCAF11
74.2584	-2.06718	0.308241	-6.70639	1.99492e-11	1.34877e-10	SKP2
476.881	-1.37349	0.204823	-6.70572	2.00419e-11	1.35414e-10	LOC116500790
189.736	-1.63044	0.243179	-6.70469	2.01834e-11	1.36281e-10	CLN6
4649.84	-0.826341	0.123256	-6.70426	2.02436e-11	1.36598e-10	LOC116490018
126.246	1.57809	0.23544	6.70274	2.0454e-11	1.37927e-10	ERN 2.00
85.8979	-0.921413	0.137602	-6.69623	2.13858e-11	1.44116e-10	NDUFAF1
15.6163	2.62328	0.391878	6.69413	2.16962e-11	1.46111e-10	CDON
2706.18	-0.798323	0.119269	-6.69349	2.17911e-11	1.46654e-10	EXOC7
112.078	-1.74899	0.2616	-6.68575	2.29742e-11	1.54515e-10	SCMH1
43.5024	-3.74407	0.56009	-6.68477	2.31294e-11	1.55457e-10	DDO
32.3288	-2.17215	0.324984	-6.68387	2.3272e-11	1.56314e-10	TRMT12
399.98	-0.581997	0.0870866	-6.68296	2.3416e-11	1.57178e-10	LOC116496386
794.236	-0.738168	0.110463	-6.68251	2.34882e-11	1.5756e-10	APLF
1540.58	1.00426	0.150304	6.68156	2.3642e-11	1.58488e-10	DCTN4
4215.75	0.711463	0.106547	6.67745	2.43142e-11	1.62888e-10	RBSN
1494.11	0.641696	0.0961744	6.67221	2.51983e-11	1.68701e-10	CSPP1
12.4921	-3.48274	0.522154	-6.66996	2.5587e-11	1.71191e-10	LOC116493375
339.477	0.789574	0.118412	6.66803	2.59258e-11	1.73345e-10	RNFT1
440.547	-0.62603	0.0939195	-6.6656	2.63579e-11	1.76119e-10	DHX35
18.8025	-3.39137	0.508833	-6.66499	2.64686e-11	1.76744e-10	LOC116489554
3279.23	0.657702	0.0986971	6.66384	2.6676e-11	1.78013e-10	ABCB10
822.938	-0.729686	0.109591	-6.65827	2.77067e-11	1.84772e-10	INTS4
224.567	-1.03797	0.155984	-6.65432	2.8461e-11	1.89678e-10	IMP3
87.3739	-1.49522	0.22478	-6.65193	2.89276e-11	1.92663e-10	LNPK
473.658	-0.63654	0.0957154	-6.65034	2.92416e-11	1.94628e-10	SELENON
144.598	-1.72317	0.259151	-6.6493	2.94485e-11	1.95878e-10	OSBP2
1489.36	0.55949	0.0841966	6.64504	3.03134e-11	2.01501e-10	TOGARAM1
3250.95	-0.682432	0.102723	-6.64342	3.06485e-11	2.03597e-10	CHD4
635.292	0.836494	0.125985	6.63965	3.14426e-11	2.08736e-10	PPM1M
13.8448	-4.08344	0.615091	-6.63876	3.16326e-11	2.09862e-10	KREMEN1
1226.27	-0.569382	0.0857767	-6.63796	3.18052e-11	2.10871e-10	KHDC4
127.03	-1.0837	0.163369	-6.63341	3.28008e-11	2.17332e-10	LOC116491083
940.14	-1.1666	0.175895	-6.63239	3.30287e-11	2.18701e-10	DAPK3
2046.29	-0.768739	0.116008	-6.62658	3.43558e-11	2.27342e-10	ELK4
2067.66	-0.851168	0.128452	-6.62635	3.44089e-11	2.27546e-10	CDC42SE1
3499.11	0.374992	0.0565988	6.62543	3.46236e-11	2.28819e-10	CDC5L
230.726	3.24939	0.490857	6.61983	3.59603e-11	2.375e-10	REPS2
657.126	0.738469	0.111618	6.61606	3.68901e-11	2.43484e-10	TOMM70
691.952	0.963078	0.145676	6.61111	3.81455e-11	2.51609e-10	TUBG1
196.365	-1.24859	0.188899	-6.60985	3.8471e-11	2.53593e-10	WDR36
1441.44	0.737207	0.111536	6.60959	3.85396e-11	2.53882e-10	PGRMC2
363.732	-0.674972	0.102146	-6.60793	3.89739e-11	2.56578e-10	METTL22
120.496	-1.02978	0.155858	-6.60716	3.91756e-11	2.57741e-10	LOC116487914
517.883	0.924759	0.140002	6.60532	3.96653e-11	2.60795e-10	PHF13
245.25	-1.05592	0.159908	-6.60333	4.02033e-11	2.64164e-10	CEP89
342.122	-1.10669	0.167611	-6.60272	4.0368e-11	2.65076e-10	NDRG3
1000.64	0.771747	0.116934	6.59988	4.11498e-11	2.70038e-10	RECQL5
413.681	-0.819416	0.124168	-6.59927	4.13174e-11	2.70964e-10	TRMT44
231.263	-1.3053	0.197972	-6.59336	4.29976e-11	2.81803e-10	USPL1
2838.05	-1.0722	0.162679	-6.59094	4.37056e-11	2.86261e-10	LGMN
33.1996	-2.80132	0.425148	-6.58904	4.42682e-11	2.8976e-10	EDN1
2120.35	0.567294	0.0861238	6.58696	4.48916e-11	2.93654e-10	PKN2
1255.79	0.626386	0.0951128	6.58571	4.52703e-11	2.95942e-10	NIPA2
313.294	0.772123	0.117285	6.5833	4.60119e-11	3.006e-10	RBM43
19.9742	2.0784	0.315756	6.5823	4.6324e-11	3.02446e-10	LOC116491179
454.978	-1.44792	0.220057	-6.57974	4.71274e-11	3.07496e-10	STARD4
1505.65	1.29571	0.196931	6.57954	4.71919e-11	3.07721e-10	LOC116497573
323.543	1.20791	0.183591	6.57936	4.72493e-11	3.079e-10	MUL1
223.979	-0.736934	0.11201	-6.5792	4.72988e-11	3.08027e-10	RARA
98.9397	1.55329	0.236097	6.57904	4.73492e-11	3.0816e-10	SLC25A17
228.86	1.05241	0.160162	6.57088	5.00192e-11	3.2533e-10	JPH1
126.221	1.60521	0.24438	6.56851	5.08225e-11	3.30346e-10	RBKS
113.053	1.73331	0.264153	6.56175	5.31787e-11	3.45443e-10	TGIF1
674.142	-0.816293	0.124445	-6.55948	5.39956e-11	3.50527e-10	BROX
183.498	-1.30052	0.198287	-6.55877	5.42534e-11	3.51979e-10	LOC116491401
199.221	-1.32368	0.201933	-6.55508	5.56128e-11	3.6057e-10	FOXP1
793.169	-0.655882	0.100061	-6.55485	5.56966e-11	3.60886e-10	RASA2
767.574	-0.734003	0.112022	-6.5523	5.66588e-11	3.66889e-10	RADX
249.29	-1.39863	0.213497	-6.55104	5.71372e-11	3.69754e-10	RGMB
26124.4	-1.11183	0.169733	-6.55044	5.73694e-11	3.71022e-10	RPL7
2477.72	-0.40585	0.0619593	-6.55026	5.74375e-11	3.71229e-10	UBP1
555.452	-0.571405	0.087238	-6.54996	5.75522e-11	3.71737e-10	FBXL18
5332.04	0.592204	0.0904309	6.54869	5.80436e-11	3.74675e-10	RPL24
63.1296	2.22445	0.3398	6.54636	5.89553e-11	3.80321e-10	LOC116491267
1159.43	-0.485922	0.0742371	-6.54554	5.92815e-11	3.82185e-10	MTMR10
7617.43	0.649691	0.0992597	6.54537	5.93496e-11	3.82384e-10	EFCAB14
1269.68	0.543378	0.083085	6.54002	6.15105e-11	3.96058e-10	ST7L
19.7813	-3.49112	0.534009	-6.53757	6.25273e-11	4.02353e-10	FHDC1
4723.03	-0.61429	0.0939669	-6.53731	6.26367e-11	4.02805e-10	PUM2
5414.21	-0.780947	0.119503	-6.53497	6.3623e-11	4.08891e-10	C19H9orf78
9261.19	-0.719662	0.110164	-6.53266	6.46117e-11	4.14986e-10	IPMK
1723.16	0.746199	0.114244	6.53165	6.50507e-11	4.17544e-10	SMARCD2
524.839	-1.19461	0.1829	-6.53145	6.51348e-11	4.17823e-10	SUGP2
145.756	-0.862512	0.1321	-6.52923	6.61093e-11	4.23809e-10	NCAPD3
741.563	0.608396	0.0931985	6.52796	6.66712e-11	4.27145e-10	LARP7
1291.11	-0.555122	0.0850537	-6.52672	6.72251e-11	4.30425e-10	ANKLE2
1671.11	-0.662845	0.101589	-6.52474	6.81191e-11	4.35877e-10	POLR2D
479.748	0.88047	0.134962	6.52386	6.852e-11	4.3817e-10	NBAS
68.1581	1.61515	0.2476	6.52323	6.88098e-11	4.39749e-10	UBXN11
34885.4	0.906756	0.139066	6.52033	7.01541e-11	4.48061e-10	RPL23A
1726.98	1.01281	0.155388	6.51798	7.12624e-11	4.54857e-10	BAZ2A
585.966	-0.582489	0.0893716	-6.5176	7.14391e-11	4.55701e-10	PGAM5
4662.68	0.951893	0.146179	6.51185	7.42302e-11	4.73212e-10	ZNFX1
14.8942	-3.62382	0.556568	-6.51102	7.46414e-11	4.75538e-10	KCTD4
163.506	-1.0954	0.168363	-6.50617	7.70902e-11	4.90608e-10	RCBTB2
387.671	-0.769289	0.11824	-6.50615	7.71023e-11	4.90608e-10	ATP5MC1
63.2269	-1.69371	0.260369	-6.50502	7.76853e-11	4.94011e-10	C1H11orf54
463.403	-1.05401	0.162036	-6.50481	7.77915e-11	4.94381e-10	LOC116498587
29.4317	1.81939	0.279914	6.49982	8.04186e-11	5.1076e-10	JAM2
9285.56	0.663794	0.102145	6.49854	8.11026e-11	5.14786e-10	SSBP3
557.767	-0.993589	0.152915	-6.49766	8.15784e-11	5.17486e-10	TRAP1
228.423	1.33465	0.205517	6.4941	8.35336e-11	5.29562e-10	OLA1
999.187	0.844469	0.130074	6.49222	8.45808e-11	5.3587e-10	DTX2
69.4705	-1.44012	0.221831	-6.49198	8.47134e-11	5.36379e-10	VGLL1
70.6857	-2.0693	0.318801	-6.49088	8.53356e-11	5.39986e-10	LOC116494864
43.6367	-1.52599	0.235103	-6.49074	8.54144e-11	5.40151e-10	LOC116491895
593.486	1.06979	0.164837	6.49002	8.58254e-11	5.42416e-10	MEST
662.438	-0.804282	0.124009	-6.48566	8.83423e-11	5.5798e-10	POLR3B
271.033	-0.980464	0.151196	-6.48472	8.88962e-11	5.61133e-10	PFDN4
709.053	1.03618	0.159939	6.4786	9.25794e-11	5.84023e-10	DYNLL2
441.715	-0.844303	0.130324	-6.47849	9.26462e-11	5.84086e-10	AARS2
173.774	-0.897228	0.138511	-6.47768	9.31421e-11	5.86852e-10	DUS2
106.775	-4.0623	0.62754	-6.47336	9.58461e-11	6.03519e-10	CEP57L1
15.3449	2.91683	0.450626	6.47283	9.61823e-11	6.05265e-10	STARD10
2672.77	0.816112	0.126133	6.47025	9.78403e-11	6.15321e-10	GLRX2
2663.98	0.404846	0.0625856	6.46867	9.88664e-11	6.21394e-10	IFIH1
82.7103	-1.95276	0.301953	-6.4671	9.99022e-11	6.2752e-10	TENT5A
91.4001	-1.1522	0.178279	-6.46294	1.0269e-10	6.44638e-10	PTDSS2
11.4864	3.60854	0.558684	6.459	1.05399e-10	6.60998e-10	FER1L6
254.116	-0.916429	0.141885	-6.45896	1.05425e-10	6.60998e-10	LOC116487721
10.1124	3.53565	0.547573	6.45696	1.06827e-10	6.69379e-10	LOC116498308
3195.1	0.605207	0.0937384	6.45634	1.07268e-10	6.71734e-10	SRP72
1168.61	0.708494	0.109756	6.45519	1.08085e-10	6.76434e-10	COPB1
129.315	-0.992798	0.153821	-6.45426	1.0875e-10	6.80181e-10	TATDN1
974.161	-0.999307	0.154851	-6.45334	1.0941e-10	6.83893e-10	PUS1
54.9625	-1.238	0.191948	-6.4497	1.12074e-10	7.00124e-10	GNPNAT1
129.559	-1.61736	0.250815	-6.44841	1.13028e-10	7.05654e-10	LLGL2
114.783	1.4119	0.218975	6.44776	1.13518e-10	7.08283e-10	NOL10
15.1631	2.85751	0.44324	6.44686	1.14195e-10	7.12069e-10	DCLK2
152.432	-5.37908	0.834421	-6.44648	1.14479e-10	7.13409e-10	LOC116498581
130.241	1.40274	0.217632	6.44548	1.15235e-10	7.17685e-10	VPS37B
471.834	-0.884094	0.137206	-6.44355	1.16709e-10	7.26424e-10	FAM98B
13135.6	-0.736288	0.114297	-6.44189	1.17991e-10	7.33961e-10	EPAS1
17.8915	2.54718	0.395536	6.43981	1.19624e-10	7.43666e-10	DIO1
1069.58	0.53184	0.0826323	6.43622	1.22489e-10	7.61019e-10	LOC116494067
10.5322	5.64472	0.87778	6.43068	1.27038e-10	7.88804e-10	OPN4
42.2909	-1.94388	0.30237	-6.42882	1.28602e-10	7.9803e-10	WDR63
31.5242	-2.11513	0.329427	-6.42065	1.35695e-10	8.4154e-10	GPR50
628.265	-1.08819	0.169487	-6.42049	1.35832e-10	8.4188e-10	PEAK1
360.265	1.31452	0.204785	6.41902	1.37154e-10	8.4956e-10	TMEM63B
467.213	0.928091	0.144616	6.41761	1.38427e-10	8.56892e-10	NPRL2
1080.37	-1.00788	0.157051	-6.41753	1.38504e-10	8.56892e-10	KAT2A
3096.09	-0.662112	0.103185	-6.41675	1.39217e-10	8.60779e-10	FNBP4
45.3363	-2.43534	0.379574	-6.41598	1.39923e-10	8.64627e-10	IFTAP
48.9811	1.88755	0.294453	6.41035	1.45183e-10	8.96588e-10	SNX8
61.1469	1.39537	0.21771	6.40932	1.46174e-10	9.01083e-10	SFXN2
291.569	0.871829	0.136025	6.40932	1.4617e-10	9.01083e-10	DVL3
1614.85	0.839668	0.131007	6.40934	1.46147e-10	9.01083e-10	MARCHF2
141.359	-1.69697	0.264789	-6.40876	1.46706e-10	9.0382e-10	LOC116502082
5491.27	0.583124	0.091013	6.40704	1.48367e-10	9.13509e-10	TAPT1
120.083	-2.34818	0.366803	-6.40174	1.53617e-10	9.45262e-10	NUBPL
1015.7	0.655172	0.102348	6.40144	1.53922e-10	9.46576e-10	BTG2
63.5495	1.4864	0.232356	6.39705	1.58409e-10	9.73582e-10	LOC116495038
529.47	-1.14147	0.178453	-6.39647	1.5901e-10	9.76693e-10	SEPTIN2
276.258	-1.23869	0.193787	-6.39201	1.63715e-10	1.00499e-09	HNRNPLL
473.93	0.678579	0.106174	6.3912	1.6459e-10	1.00976e-09	USP16
207.645	0.849197	0.132906	6.38946	1.66475e-10	1.02071e-09	TENT4A
439.883	-0.836482	0.130934	-6.38859	1.67425e-10	1.02593e-09	YARS2
114.009	1.7171	0.268851	6.3868	1.69391e-10	1.03736e-09	LOC116492553
1730.84	-0.768303	0.120323	-6.38532	1.71042e-10	1.04684e-09	EPRS1
1284.15	-0.763755	0.119614	-6.38517	1.7121e-10	1.04724e-09	SMARCC1
19.3199	1.99261	0.312195	6.38259	1.74119e-10	1.06441e-09	DPF3
438.84	1.01944	0.159738	6.38195	1.74847e-10	1.06822e-09	TMEM209
2207.53	0.613362	0.0961115	6.38178	1.75043e-10	1.06879e-09	CIAO2A
1830.74	-0.661706	0.103711	-6.38028	1.76764e-10	1.07865e-09	CHD9
10790.5	0.886156	0.138992	6.3756	1.82249e-10	1.11146e-09	MDFIC
1968.8	0.919204	0.144354	6.36772	1.91859e-10	1.16937e-09	MMP24
1330.2	0.860645	0.135173	6.36701	1.92751e-10	1.17411e-09	CD164
174.21	1.10462	0.173575	6.36397	1.96599e-10	1.19684e-09	BUB1
37.8022	-3.86869	0.608378	-6.35903	2.03037e-10	1.2353e-09	LOC116486477
1114.28	0.661217	0.104056	6.35442	2.09211e-10	1.27211e-09	TIPARP
999.836	0.556116	0.0875452	6.35234	2.1207e-10	1.28873e-09	LMAN2
892.603	0.838112	0.131973	6.35064	2.14414e-10	1.30221e-09	CRYZ
2087.11	-0.535502	0.0843319	-6.34993	2.15411e-10	1.30749e-09	UBFD1
715.168	0.492557	0.0776522	6.34311	2.25173e-10	1.36593e-09	ZNF839
1295.54	-0.384172	0.0605817	-6.34139	2.27706e-10	1.38048e-09	FOXK2
977.844	0.806507	0.127236	6.33866	2.31771e-10	1.4043e-09	RHOT2
897.099	0.925356	0.14604	6.3363	2.35347e-10	1.42512e-09	NOB1
17.8451	-2.62312	0.414049	-6.3353	2.36874e-10	1.43353e-09	CCDC171
264.529	1.16065	0.183334	6.33078	2.43932e-10	1.47537e-09	COG5
150.555	0.923666	0.14592	6.32995	2.45234e-10	1.48238e-09	ARHGEF3
844.196	0.675351	0.106702	6.32933	2.46236e-10	1.48755e-09	JOSD1
542.183	-0.713363	0.112724	-6.3284	2.47715e-10	1.49561e-09	BRCC3
151.102	-2.7592	0.43652	-6.32089	2.60061e-10	1.56923e-09	PFKM
1113.14	-1.04502	0.165343	-6.32034	2.60983e-10	1.57387e-09	PFKFB3
678.273	-0.583208	0.0923009	-6.31855	2.64035e-10	1.59134e-09	MAN1C1
243.47	0.732347	0.115909	6.31831	2.64442e-10	1.59286e-09	RGS9BP
107.719	2.09111	0.331177	6.31417	2.71607e-10	1.63506e-09	DRAXIN
64.7678	-1.31354	0.208072	-6.31293	2.73806e-10	1.64733e-09	LOC116485582
71.0263	-1.43366	0.227283	-6.30782	2.82993e-10	1.7016e-09	CDK2AP1
154.887	-1.13043	0.179244	-6.30664	2.85164e-10	1.71365e-09	TMEM203
5489.45	0.685478	0.108699	6.30623	2.8592e-10	1.71719e-09	PPP4R3A
2172.91	0.660757	0.104787	6.30573	2.86844e-10	1.72173e-09	PSMD2
517.419	0.863349	0.136951	6.30406	2.89954e-10	1.73939e-09	POLR3C
238.777	1.2694	0.201374	6.30368	2.90654e-10	1.74257e-09	SCAP
256.469	-0.92294	0.14652	-6.29906	2.99454e-10	1.79428e-09	MICOS13
841.206	1.90154	0.301895	6.2987	3.0015e-10	1.7974e-09	LOC116500224
19.0204	2.13036	0.338319	6.2969	3.03647e-10	1.81728e-09	TMEM132A
55.4815	2.09174	0.33219	6.29681	3.03824e-10	1.81728e-09	LOC116490513
3239.41	-0.542116	0.086101	-6.29627	3.04887e-10	1.82258e-09	ZBTB11
1413.59	-0.548865	0.087177	-6.29598	3.05462e-10	1.82495e-09	IPO8
10760	0.57361	0.0911535	6.29279	3.11804e-10	1.86176e-09	LOC116498831
98.5397	-1.14321	0.181703	-6.29165	3.14107e-10	1.87442e-09	BMPR2
578.897	-1.07943	0.171625	-6.28947	3.18561e-10	1.8999e-09	TMEM230
230.77	2.48049	0.394708	6.28436	3.29204e-10	1.96223e-09	IFFO2
16.6855	-3.50913	0.558635	-6.28162	3.35065e-10	1.99601e-09	LOC116489608
1324.34	-0.845939	0.134694	-6.28044	3.37608e-10	2.00999e-09	MPLKIP
2597.53	1.5646	0.249364	6.27436	3.51078e-10	2.08897e-09	REEP3
718.075	-1.27109	0.202608	-6.27365	3.52679e-10	2.09729e-09	TMEM267
848.989	0.797103	0.127092	6.27185	3.56783e-10	2.12046e-09	USP12
18.2919	2.68021	0.427576	6.2684	3.64781e-10	2.16674e-09	LOC116498295
322.141	-0.958091	0.152851	-6.26816	3.65342e-10	2.16882e-09	RNF139
139.781	1.11402	0.177781	6.26625	3.69852e-10	2.19433e-09	LOC116488660
110.688	1.03855	0.165753	6.26566	3.71241e-10	2.2013e-09	DUSP12
898.987	1.62243	0.259009	6.264	3.75218e-10	2.2236e-09	TANC1
129.591	-0.967045	0.154466	-6.26057	3.83578e-10	2.27183e-09	WDR77
469.05	0.68527	0.109481	6.25928	3.86769e-10	2.28941e-09	RNF128
545.545	-0.621233	0.0993251	-6.25454	3.98681e-10	2.35855e-09	NUP42
558.299	-0.636338	0.101743	-6.25434	3.99195e-10	2.36024e-09	LOC116498008
1683.77	-0.852488	0.13631	-6.25402	4.00012e-10	2.36371e-09	THNSL1
12.4919	-5.15864	0.824974	-6.2531	4.0239e-10	2.37639e-09	LOC116493517
6476.33	-1.21823	0.194957	-6.24869	4.13915e-10	2.44305e-09	DYNC1H1
3369.07	-0.685991	0.109785	-6.24851	4.14387e-10	2.44443e-09	SRP14
510.697	1.24577	0.199379	6.24826	4.15038e-10	2.44687e-09	LOC116500251
9.27244	4.45953	0.713867	6.247	4.18419e-10	2.46538e-09	CCNJL
648.512	0.871962	0.139617	6.24539	4.22732e-10	2.48937e-09	DENND6B
247.483	-0.781045	0.125071	-6.24484	4.2424e-10	2.49682e-09	N4BP2L2
4143.12	0.556681	0.0891545	6.244	4.2651e-10	2.50874e-09	USE1
1008.69	-0.638233	0.102233	-6.24292	4.2949e-10	2.52482e-09	SLC5A3
34.281	1.58002	0.253273	6.2384	4.42055e-10	2.5972e-09	TK1
242.289	1.46631	0.235063	6.23794	4.43374e-10	2.60346e-09	FAM161A
28.1281	2.35403	0.377454	6.23662	4.47125e-10	2.62399e-09	LOC116501670
1426.79	-0.447659	0.0718311	-6.23211	4.60202e-10	2.69918e-09	ATF2
78.9589	2.61709	0.419959	6.23179	4.61149e-10	2.7032e-09	LOC116496671
512.344	1.48006	0.237622	6.22861	4.70585e-10	2.75693e-09	DENND2A
52.1705	1.51728	0.243663	6.22697	4.75548e-10	2.78442e-09	GEMIN4
269.026	1.09335	0.175587	6.22684	4.75929e-10	2.78506e-09	SLC35B2
3584.16	-0.552626	0.0888861	-6.21724	5.05961e-10	2.95912e-09	ZDHHC20
33.96	-1.9637	0.316024	-6.21378	5.17253e-10	3.02344e-09	LOC116502092
34.5768	1.61821	0.260443	6.21332	5.18778e-10	3.03063e-09	LSM 6.00
106.719	-1.205	0.194056	-6.20954	5.31403e-10	3.10262e-09	MATN3
19.6222	-3.00863	0.484559	-6.209	5.33219e-10	3.11145e-09	LOC116502392
173.843	-1.16157	0.18724	-6.20363	5.51754e-10	3.21778e-09	PDP2
1466.41	-0.518237	0.0835414	-6.20335	5.5273e-10	3.22165e-09	GNL3
59.3607	1.39772	0.225352	6.20236	5.56235e-10	3.24023e-09	LOC116487843
944.575	0.835132	0.134655	6.20203	5.574e-10	3.24518e-09	C21H1orf174
42.317	1.76812	0.285399	6.19525	5.81914e-10	3.38598e-09	DNAJB13
161.414	-0.9852	0.159212	-6.18796	6.09477e-10	3.54436e-09	MPP3
964.487	-0.836331	0.135174	-6.18708	6.12896e-10	3.56222e-09	ESD
14.4877	2.37642	0.384226	6.18495	6.21236e-10	3.60865e-09	LOC116499524
211.164	-0.996517	0.161226	-6.18086	6.37546e-10	3.7013e-09	CCDC43
270.456	0.692628	0.112104	6.17842	6.47446e-10	3.75665e-09	TRABD
71.3708	-6.5369	1.05839	-6.17629	6.5625e-10	3.80558e-09	LOC116486758
66.0712	-2.05642	0.333207	-6.1716	6.76005e-10	3.91793e-09	SDHAF3
3240.74	-0.510107	0.082664	-6.17085	6.79242e-10	3.93447e-09	THAP5
231.198	-0.99164	0.160791	-6.16726	6.94846e-10	4.02259e-09	LOC116492976
375.495	-0.801898	0.13003	-6.16701	6.95914e-10	4.0265e-09	PI16
560.203	1.02141	0.165723	6.16334	7.12269e-10	4.11881e-09	MCOLN1
2678.58	0.456109	0.0740444	6.15994	7.27737e-10	4.20396e-09	YWHAZ
393.744	-1.46932	0.238529	-6.15992	7.27813e-10	4.20396e-09	ADAP2
134.932	1.11965	0.181815	6.15821	7.35695e-10	4.2471e-09	TMEM268
1699.38	0.619523	0.100623	6.15687	7.41987e-10	4.28102e-09	TNKS
12.4909	-3.01878	0.490555	-6.15381	7.56449e-10	4.362e-09	LOC116501712
507.36	0.473714	0.0769967	6.15239	7.63243e-10	4.39872e-09	ARL 1.00
1081.98	-0.577456	0.0939774	-6.14462	8.01536e-10	4.61681e-09	FDX1
2208.26	-0.438847	0.0714493	-6.14208	8.14488e-10	4.68879e-09	SERAC1
700.954	1.93948	0.315825	6.14099	8.20089e-10	4.71838e-09	HUS1
94.0429	-1.82461	0.297226	-6.13878	8.31602e-10	4.78194e-09	TEK
41.9553	3.42601	0.558324	6.13624	8.4495e-10	4.85598e-09	TPPP3
642.995	0.911342	0.148561	6.13444	8.5457e-10	4.90852e-09	PRKCZ
293.871	0.911418	0.148613	6.13283	8.63271e-10	4.95573e-09	PIGL
4401.59	-0.807289	0.131648	-6.1322	8.6672e-10	4.97275e-09	TESK2
2547.42	0.888211	0.14486	6.1315	8.70561e-10	4.99199e-09	PSMD6
58.3344	1.38225	0.22544	6.13134	8.71426e-10	4.99416e-09	NOXRED1
115.326	-2.01459	0.328581	-6.13118	8.72315e-10	4.99647e-09	CHRNB3
1031.84	0.670725	0.109422	6.12972	8.80348e-10	5.03967e-09	UBE2E3
27.9017	-2.38202	0.388662	-6.12876	8.85671e-10	5.06732e-09	GRXCR2
168.703	-0.924577	0.150897	-6.12721	8.94343e-10	5.11148e-09	ATP23
98.8274	-2.1302	0.347663	-6.1272	8.94385e-10	5.11148e-09	MARK1
523.584	1.24373	0.203164	6.1218	9.25269e-10	5.28505e-09	SMPD1
412.706	0.748699	0.122308	6.12145	9.27302e-10	5.29371e-09	FAM234B
977.24	-0.867325	0.141785	-6.11717	9.52501e-10	5.43455e-09	PLPP7
148.824	1.13446	0.1855	6.11566	9.61567e-10	5.48323e-09	PCGF2
496.782	0.772247	0.126285	6.11513	9.64792e-10	5.49857e-09	LOC116500060
2229.11	0.461146	0.0754417	6.11262	9.80071e-10	5.58255e-09	GPATCH1
91.4422	1.57915	0.258363	6.11213	9.831e-10	5.59669e-09	LOC116497447
1168.3	-0.704412	0.115265	-6.11123	9.88667e-10	5.62527e-09	ACADSB
1670.55	0.745973	0.122081	6.11045	9.93488e-10	5.64957e-09	GTPBP8
1370.39	-0.648591	0.106169	-6.10907	1.00215e-09	5.69566e-09	PPIL3
5834.39	-0.576126	0.0943735	-6.10474	1.0297e-09	5.84903e-09	CDC42
750.818	0.508607	0.0833198	6.10427	1.0327e-09	5.86284e-09	CFAP97
308.036	-1.02673	0.168214	-6.10374	1.03616e-09	5.87702e-09	ERC1
10.4957	3.31521	0.543147	6.10371	1.03635e-09	5.87702e-09	LOC116498566
137.303	-1.37237	0.224876	-6.1028	1.04225e-09	5.90721e-09	LGI2
547.049	2.04517	0.33513	6.10262	1.04346e-09	5.91081e-09	PALLD
40.422	-2.12409	0.348401	-6.09668	1.08296e-09	6.13119e-09	HYI
32.1612	1.47684	0.242267	6.09591	1.08817e-09	6.15728e-09	WDR74
88.2551	1.58586	0.260212	6.09448	1.09796e-09	6.2093e-09	NPM3
36.307	3.93026	0.644988	6.09355	1.10436e-09	6.2386e-09	TGM4
52.6221	-1.83701	0.301466	-6.09358	1.1041e-09	6.2386e-09	TBC1D2
345.723	-1.37945	0.226394	-6.09316	1.10704e-09	6.25031e-09	LOC116498737
39.0434	-1.89201	0.310548	-6.09251	1.11153e-09	6.27223e-09	ABCB9
440.287	0.615255	0.101063	6.08784	1.14442e-09	6.45424e-09	DAD1
5052.43	-1.23619	0.203106	-6.08641	1.1547e-09	6.50864e-09	HSPH1
294.41	-1.12262	0.184464	-6.08584	1.15885e-09	6.52849e-09	PDXP
5248.64	0.399829	0.0657203	6.08379	1.17371e-09	6.60856e-09	CAPRIN1
456.262	-1.13189	0.186112	-6.08178	1.18855e-09	6.68846e-09	CHD6
21.6156	-2.91512	0.479382	-6.08098	1.19447e-09	6.71808e-09	LOC116500193
123.252	-1.045	0.171867	-6.0803	1.19957e-09	6.74307e-09	POF1B
140.505	0.767544	0.12624	6.08002	1.20165e-09	6.75109e-09	TRIAP1
3126.08	-0.638735	0.105088	-6.07808	1.21631e-09	6.82969e-09	ELOC
2281.27	-0.773613	0.127286	-6.07775	1.21879e-09	6.83986e-09	PRDX3
9.72532	-4.44487	0.731588	-6.07565	1.23486e-09	6.92628e-09	SYBU
212.275	1.15472	0.190069	6.07525	1.23794e-09	6.93783e-09	CTSO
362.854	-0.620551	0.102145	-6.07521	1.23827e-09	6.93783e-09	SIVA1
640.761	-0.765587	0.126131	-6.06976	1.28101e-09	7.17336e-09	NUP85
102.553	2.09658	0.345496	6.06831	1.29263e-09	7.23451e-09	LOC116498264
278.758	1.44519	0.238445	6.0609	1.35359e-09	7.57155e-09	NEIL1
3161.03	0.71231	0.117543	6.06	1.36122e-09	7.6101e-09	AXIN1
151.948	0.913576	0.150777	6.05911	1.36875e-09	7.64804e-09	CDK2
33.6434	1.91457	0.31604	6.05799	1.37833e-09	7.69738e-09	PRSS57
493.719	-0.60305	0.0996366	-6.05249	1.42626e-09	7.96068e-09	CHEK2
5015.67	0.60477	0.0999774	6.04907	1.45684e-09	8.12696e-09	PCM1
3254.79	-0.616523	0.102022	-6.04304	1.51242e-09	8.42784e-09	COPS4
57.5024	-1.23243	0.203941	-6.04306	1.5122e-09	8.42784e-09	LOC116500235
950.231	-0.969885	0.160508	-6.04259	1.5166e-09	8.44658e-09	CUTC
22.8496	2.13323	0.353199	6.03973	1.5437e-09	8.59283e-09	ARHGEF10
2352.94	-0.537433	0.0889853	-6.03957	1.54523e-09	8.59672e-09	ITGA6
3857.15	0.59106	0.0978837	6.03839	1.55663e-09	8.65541e-09	DYRK3
593.684	-0.722311	0.119627	-6.03804	1.56002e-09	8.66957e-09	NUP107
3631.58	-0.506135	0.0838283	-6.03776	1.56269e-09	8.67976e-09	MAP1LC3B
8231.73	0.459583	0.0761431	6.03578	1.58193e-09	8.78186e-09	USP7
436.481	0.761052	0.126108	6.03491	1.59047e-09	8.82449e-09	LOC116494122
2271.75	0.625112	0.103689	6.0287	1.65287e-09	9.16573e-09	TIA1
317.301	-1.121	0.185956	-6.02831	1.6568e-09	9.18261e-09	SHMT2
340.09	-1.05644	0.175275	-6.02734	1.66679e-09	9.233e-09	TRMT13
55.5015	-1.35722	0.225205	-6.02662	1.67421e-09	9.26907e-09	TFDP2
51.2826	-1.47591	0.244922	-6.02603	1.68037e-09	9.29818e-09	PIBF1
72.5588	-1.41171	0.234323	-6.02464	1.69488e-09	9.37339e-09	CCDC12
765.766	-0.591585	0.0982276	-6.02259	1.71644e-09	9.48754e-09	TM9SF4
75.9681	1.06719	0.17721	6.0222	1.72066e-09	9.50573e-09	C19H9orf16
600.355	-0.580122	0.0963422	-6.02148	1.72834e-09	9.54305e-09	VPS54
54.7202	1.79301	0.297912	6.01858	1.75956e-09	9.7102e-09	ACSF2
5965.91	-0.81353	0.135263	-6.01441	1.80543e-09	9.95796e-09	RPL35
212.99	-0.795225	0.132227	-6.0141	1.80886e-09	9.97154e-09	SCAI
526.107	0.794129	0.132098	6.01167	1.83619e-09	1.01168e-08	RAB27A
44.7493	-2.3292	0.387482	-6.01111	1.84259e-09	1.01466e-08	CUBN
168.088	-1.70213	0.283225	-6.00983	1.85717e-09	1.02214e-08	RIDA
56.6787	-1.32781	0.22095	-6.00956	1.86025e-09	1.02329e-08	NSMF
34.9924	-1.60648	0.26742	-6.00735	1.88586e-09	1.03682e-08	ACOT11
2750.17	-0.675644	0.112507	-6.00535	1.90914e-09	1.04906e-08	ATP6V1E1
407.793	-0.802914	0.133709	-6.00492	1.91427e-09	1.05131e-08	NHLRC3
103.131	1.13181	0.18859	6.00143	1.95583e-09	1.07356e-08	LOC116493362
271.914	-1.01519	0.16922	-5.99921	1.98283e-09	1.0878e-08	SIX4
50.6395	-1.47501	0.245889	-5.99867	1.98936e-09	1.0908e-08	GMPR
98051.1	-0.659771	0.110006	-5.9976	2.00256e-09	1.09745e-08	VASH1
38.6308	-2.01261	0.335815	-5.99323	2.05719e-09	1.12679e-08	CRIM1
437.265	-1.74192	0.290667	-5.99284	2.06213e-09	1.12889e-08	PRXL2C
2209.9	0.527273	0.0880206	5.99033	2.0941e-09	1.14579e-08	NAA30
2396.16	0.537538	0.0897546	5.98898	2.11163e-09	1.15476e-08	ERH
1920.68	-0.487851	0.0814632	-5.98861	2.1164e-09	1.15675e-08	CIR1
437.54	-1.06891	0.178603	-5.98484	2.16597e-09	1.18322e-08	ACLY
2039.54	0.711836	0.118952	5.98424	2.17408e-09	1.18702e-08	PIGQ
1515	-0.630482	0.105361	-5.98403	2.17677e-09	1.18785e-08	COPS7A
12.4867	-3.92474	0.656048	-5.9824	2.19872e-09	1.19919e-08	LPAR3
410.861	-0.966838	0.161641	-5.9814	2.21233e-09	1.20598e-08	LCLAT1
92.9567	1.80243	0.301359	5.98098	2.21792e-09	1.20839e-08	LOC116500281
3951.84	0.521684	0.0872367	5.9801	2.23004e-09	1.21434e-08	LONRF1
9.84261	4.15554	0.695076	5.97855	2.25137e-09	1.22531e-08	TMEM151B
38.7846	1.25582	0.210089	5.97757	2.26491e-09	1.23202e-08	CNR2
54.6305	1.94165	0.324848	5.97709	2.27156e-09	1.23499e-08	LOC116488949
1662.56	-0.527708	0.0882934	-5.97675	2.27627e-09	1.23689e-08	SEC14L1
3877.87	1.45261	0.243099	5.97539	2.29546e-09	1.24666e-08	DDX60
21.0277	1.7803	0.298025	5.97364	2.32013e-09	1.25939e-08	LOC116500277
59.8597	-1.91474	0.320557	-5.97314	2.32724e-09	1.26259e-08	LOC116498291
123.252	1.10742	0.185406	5.97294	2.33016e-09	1.2635e-08	SFXN1
32.5992	2.07327	0.347237	5.97075	2.36162e-09	1.27989e-08	LOC116492577
34.082	-1.70891	0.286406	-5.96675	2.42033e-09	1.31101e-08	GPER1
16.5826	-2.2181	0.371852	-5.96502	2.44604e-09	1.32358e-08	STS
112.086	1.85646	0.311225	5.96501	2.44612e-09	1.32358e-08	LOC116500971
10375.7	-0.577699	0.0968858	-5.96268	2.48139e-09	1.34197e-08	LOC116496492
720.936	-1.59828	0.268095	-5.96162	2.49746e-09	1.34994e-08	CDC20
1183.7	0.765462	0.128462	5.95867	2.54296e-09	1.37309e-08	EXOSC7
16.8909	-2.61143	0.438255	-5.9587	2.5426e-09	1.37309e-08	CFAP57
3029.39	0.550266	0.092354	5.95823	2.54987e-09	1.3761e-08	MBTPS1
78.7527	2.15034	0.360992	5.95676	2.57293e-09	1.38782e-08	POLQ
11.7509	-3.83701	0.644386	-5.95451	2.60853e-09	1.40628e-08	NAPRT
448.768	1.16769	0.196118	5.95403	2.61619e-09	1.40967e-08	CZH5orf34
7150.02	0.664409	0.11161	5.95296	2.63343e-09	1.41821e-08	RPS28
72.5713	-1.39214	0.233865	-5.95274	2.63683e-09	1.4193e-08	LOC116495866
981.232	-0.641783	0.107866	-5.94981	2.6846e-09	1.44426e-08	LOC116495673
521.983	0.704835	0.118548	5.94556	2.75513e-09	1.48143e-08	TMEM168
608.562	0.770937	0.129819	5.93854	2.87579e-09	1.54549e-08	XPNPEP1
804.951	0.403958	0.0680558	5.93568	2.92626e-09	1.57135e-08	FBXW2
238.898	-1.46564	0.246921	-5.93564	2.92696e-09	1.57135e-08	PEF1
595.093	-0.459851	0.0775005	-5.93353	2.96496e-09	1.59092e-08	SNX4
4153.91	-0.538555	0.0907996	-5.93124	3.00651e-09	1.61237e-08	ZRSR2
185.332	-1.50377	0.253597	-5.92976	3.03382e-09	1.62617e-08	TMEM19
104.395	-1.26907	0.214027	-5.92948	3.03898e-09	1.62808e-08	CTBS
1334.85	0.506681	0.0854619	5.92873	3.05279e-09	1.63463e-08	MRPL24
2024.65	-0.598399	0.100937	-5.92843	3.05846e-09	1.63681e-08	LOC116491834
139.844	1.40491	0.236984	5.9283	3.06087e-09	1.63725e-08	CCDC142
2646.11	-0.427168	0.0720845	-5.92593	3.10526e-09	1.66013e-08	FBXO38
1923.37	0.744961	0.125903	5.91693	3.27999e-09	1.75263e-08	LOC116500222
864.65	-0.762956	0.128971	-5.9157	3.30467e-09	1.7649e-08	LOC116498112
745.578	0.872211	0.147555	5.91108	3.39881e-09	1.81423e-08	CTSK
288.125	-1.13871	0.192649	-5.9108	3.40447e-09	1.81631e-08	LOC116488959
14.7717	-2.61149	0.441842	-5.91046	3.41154e-09	1.81913e-08	LOC116489529
760.165	-0.710035	0.120178	-5.90818	3.45902e-09	1.8435e-08	NOL8
4009.03	-0.610346	0.103387	-5.9035	3.55867e-09	1.89562e-08	SNAP29
325.869	0.716001	0.121348	5.90041	3.62604e-09	1.93051e-08	SMIM4
79.1047	-2.13468	0.36224	-5.893	3.79258e-09	2.01812e-08	LOC116491882
564.992	0.84331	0.143143	5.89139	3.82951e-09	2.03672e-08	COQ6
2827.14	-0.560387	0.0951253	-5.89104	3.83775e-09	2.04005e-08	GABPA
3667.52	0.490147	0.0832064	5.89073	3.84486e-09	2.04277e-08	MED16
1901.25	0.705858	0.11983	5.89048	3.85081e-09	2.04487e-08	ANGEL1
3174.64	-0.577382	0.0980333	-5.88965	3.87004e-09	2.05402e-08	MARK3
11.1349	2.87483	0.488228	5.88829	3.90206e-09	2.06995e-08	FAM187A
1882.52	0.849816	0.144384	5.88579	3.96159e-09	2.10044e-08	LOC116486339
114.254	1.21812	0.207017	5.88412	4.00167e-09	2.1206e-08	HHIPL2
164.223	0.852987	0.144981	5.88344	4.01814e-09	2.12823e-08	DNAJC15
123.504	1.18207	0.200932	5.88296	4.02995e-09	2.13338e-08	COQ7
864.484	0.58726	0.099867	5.88042	4.09217e-09	2.1652e-08	TCF25
81.0909	1.63659	0.278506	5.87633	4.19455e-09	2.21823e-08	MORN4
255.731	1.34387	0.228715	5.87576	4.20911e-09	2.22364e-08	ARL 16.00
1946.41	1.08489	0.184636	5.87583	4.2073e-09	2.22364e-08	UBAP2
219.596	-0.845415	0.143918	-5.87429	4.24659e-09	2.24229e-08	LOC116499733
14.7504	2.36157	0.402049	5.87382	4.25867e-09	2.24751e-08	ADGRA3
196.758	-1.14003	0.194112	-5.87305	4.27856e-09	2.25685e-08	SLC35G2
421.448	-0.673888	0.114846	-5.86774	4.41773e-09	2.32906e-08	ALKBH3
741.568	0.692972	0.118115	5.86695	4.43895e-09	2.33905e-08	BCKDHA
1126.02	-0.520117	0.0886733	-5.86555	4.47658e-09	2.35766e-08	TSNAX
12.137	2.47301	0.421671	5.86479	4.497e-09	2.3672e-08	LOC116487747
650.2	0.650889	0.110984	5.8647	4.4994e-09	2.36725e-08	AAMP
4088.59	-0.471336	0.0803701	-5.86457	4.503e-09	2.36794e-08	CUL3
200.157	-1.35207	0.230578	-5.86381	4.52362e-09	2.37756e-08	PRELID3A
11.873	-3.54239	0.60413	-5.86363	4.52862e-09	2.37897e-08	RASSF6
69.0572	-1.17973	0.201272	-5.8614	4.58971e-09	2.40983e-08	LRRC66
66.7997	-1.14683	0.195712	-5.85981	4.63399e-09	2.4306e-08	EXD1
1151.24	-0.918107	0.156677	-5.85989	4.63178e-09	2.4306e-08	PSIP1
10.2862	-4.85228	0.828499	-5.85671	4.7213e-09	2.47513e-08	TDRP
568.514	-0.600547	0.102542	-5.85662	4.72395e-09	2.47525e-08	NOP58
42.8291	-1.60247	0.273686	-5.85514	4.76617e-09	2.4961e-08	BLM
24.6392	-1.94029	0.33164	-5.85058	4.89853e-09	2.56281e-08	GPRIN2
710.999	0.691532	0.118197	5.85065	4.8966e-09	2.56281e-08	RABGAP1
235.48	-1.36417	0.233181	-5.85029	4.90712e-09	2.566e-08	IPO13
2993.15	-0.336051	0.0574435	-5.85011	4.91234e-09	2.56742e-08	FBXO11
66.6675	-1.69752	0.290246	-5.84855	4.9587e-09	2.59033e-08	ZDHHC4
1033.12	-0.926808	0.158504	-5.8472	4.99903e-09	2.61007e-08	OAT
423.887	-1.09111	0.186704	-5.84406	5.09428e-09	2.65845e-08	PDCD2
260.601	0.851446	0.145706	5.84359	5.10865e-09	2.66459e-08	RRP8
46.8529	-1.94634	0.333099	-5.84312	5.12335e-09	2.6709e-08	LOC116496101
216.757	-0.689237	0.117986	-5.8417	5.16697e-09	2.69227e-08	LOC116495990
288.764	1.34534	0.230405	5.83903	5.25041e-09	2.73436e-08	NCF1
4617.89	0.833584	0.14279	5.83784	5.28823e-09	2.75267e-08	RNF141
78.9908	1.20752	0.206934	5.83528	5.37009e-09	2.79386e-08	KCNMA1
46.877	1.16972	0.200465	5.83503	5.37811e-09	2.79662e-08	TTC25
85.8756	-1.05561	0.180915	-5.83485	5.38393e-09	2.79823e-08	MSH6
10.387	-3.19262	0.547366	-5.8327	5.45367e-09	2.83304e-08	CDC6
99.3024	1.27437	0.218501	5.83231	5.46644e-09	2.83824e-08	HTD2
1909.92	-0.595185	0.102269	-5.81981	5.89133e-09	3.0573e-08	TMBIM1
8264.11	0.673447	0.115723	5.81949	5.90277e-09	3.06014e-08	SNRK
263.579	1.74303	0.299513	5.81954	5.90093e-09	3.06014e-08	LOC116495205
391.602	-0.785026	0.134937	-5.81773	5.9652e-09	3.09095e-08	MARCHF8
26.3325	2.99852	0.515885	5.81238	6.15919e-09	3.18986e-08	CLDN5
91.306	1.36153	0.23427	5.8118	6.18033e-09	3.19919e-08	FANCA
69.0672	1.59726	0.27485	5.81138	6.19611e-09	3.20574e-08	TBC1D8
1019.47	-0.678223	0.116709	-5.81124	6.20107e-09	3.2067e-08	COG6
131.712	1.30742	0.225195	5.80571	6.40956e-09	3.31284e-08	RRNAD1
708.442	-0.70864	0.122067	-5.80532	6.42451e-09	3.3189e-08	RABGGTB
483.691	-0.497152	0.0856402	-5.80512	6.432e-09	3.3211e-08	PRKAR2A
176.366	-1.72194	0.296729	-5.80306	6.51158e-09	3.3605e-08	MARVELD1
23.0333	-2.25716	0.388969	-5.80292	6.51683e-09	3.36152e-08	VAV2
3488.84	-0.587943	0.101339	-5.80174	6.56322e-09	3.38375e-08	GTF2B
112.134	-1.47023	0.253493	-5.79988	6.63637e-09	3.41974e-08	LOC116487679
167.849	-1.43407	0.247299	-5.79894	6.67358e-09	3.43719e-08	GSS
14.6061	-2.38133	0.410881	-5.79567	6.80488e-09	3.50306e-08	ASPA
603.381	-0.572857	0.0989452	-5.78964	7.05387e-09	3.6276e-08	CDAN1
236.155	0.978172	0.168951	5.78966	7.05271e-09	3.6276e-08	LOC116500186
509.663	1.07277	0.185301	5.78935	7.0658e-09	3.63192e-08	LMAN2L
[truncated: 8,319 more rows]

## Sheet: Table S6_RHvWWWD_GO
Table S6: Gene Ontology Biological Process results for differentially expressed genes between RH and WWWD.
GO ID	Description	GeneRatio	BgRatio	RichFactor	FoldEnrichment	zScore	pvalue	p.adjust	geneID	Count
GO:0000245	spliceosomal complex assembly	4119-10-01	7478-10-01	1	1.81549	2.8574	0.00255817	0.482293	USP39/SCAF11/LOC116493115/SF3A2/SRPK1/GEMIN2/SRPK2/CRNKL1/GEMIN6/SF3B1	10
GO:0036297	interstrand cross-link repair	15/4119	17/7478	0.882353	1.6019	2.7511	0.00413078	0.482293	RAD51AP1/SLX4/FAAP24/FANCA/RFWD3/NUCKS1/FANCM/FANCD2/FANCE/DCLRE1A/FAN1/FANCG/DCLRE1B/DCLRE1C/FANCB	15
GO:0007601	visual perception	4119-12-01	13/7478	0.923077	1.67584	2.70055	0.00495506	0.482293	PDE6H/IMPG2/LOC116489963/OPN4/CRYBG3/RPGR/ARRB1/CRYGN/CRYBB1/RHO/RRH/CRYGS	12
GO:0006298	mismatch repair	4119-11-01	7478-12-01	0.916667	1.6642	2.54976	0.00837249	0.611192	MSH4/MUTYH/PMS1/MSH2/RPA3/XPC/MSH6/MLH3/MLH1/PMS2/PCNA	11
GO:0006635	fatty acid beta-oxidation	15/4119	18/7478	0.833333	1.51291	2.41246	0.0121162	0.619841	ACAA2/ABCD2/ACAT1/DECR1/ECHS1/ECI1/HADH/ACADM/HADHB/AUH/ECHDC1/ACAA1/HADHA/ABCD4/ACAT2	15
GO:0006367	transcription initiation at RNA polymerase II promoter	17/4119	21/7478	0.809524	1.46968	2.38663	0.0127365	0.619841	TAF2/POLR2I/TAF11/GTF2H5/POLR2D/GTF2B/TAF5/GTF2E2/GTF2A1/TAF8/LOC116489191/TAF7L/GTF2F2/LOC116493826/GTF2E1/GTF2A2/ERCC3	17
GO:0045893	positive regulation of DNA-templated transcription	35/4119	51/7478	0.686275	1.24592	1.95134	0.033742	0.998172	MLLT11/TP53INP2/TRIP4/TRIM45/EAF1/TP53INP1/SMARCC1/NUP85/MED16/RNF115/CDK5RAP2/WBP2NL/RNF13/AFAP1L2/ING5/LOC116493504/ING1/HMBOX1/MYRF/TBX21/LOC116499328/KMT2A/GPBP1/RPS6KA1/TFEB/ENY2/ZNF318/SMARCC2/RNF111/MGA/RYBP/EAF2/GPBP1L1/EOMES/YAF2	35
GO:0006612	protein targeting to membrane	14/4119	18/7478	0.777778	1.41205	1.93807	0.041494	0.998172	VPS37A/ZDHHC9/VPS37B/ZDHHC20/ZDHHC4/ZDHHC14/GOLGA7/ZDHHC18/ZDHHC23/ZDHHC7/NACAD/ZDHHC12/ZDHHC2/VPS37C	14
GO:0018230	peptidyl-L-cysteine S-palmitoylation	4119-10-01	7478-12-01	0.833333	1.51291	1.96898	0.0425243	0.998172	ZDHHC9/ZDHHC20/ZDHHC4/ZDHHC14/GOLGA7/ZDHHC18/ZDHHC23/ZDHHC7/ZDHHC12/ZDHHC2	10
GO:0045454	cell redox homeostasis	4119-10-01	7478-12-01	0.833333	1.51291	1.96898	0.0425243	0.998172	TXNRD2/LATS1/PRDX4/PRDX3/SELENOT/TXNRD1/TXNRD3/GSR/PRDX1/TXN2	10
GO:0000413	protein peptidyl-prolyl isomerization	13/4119	17/7478	0.764706	1.38832	1.77486	0.0601642	0.998172	PPWD1/PPIL3/PPIG/FKBP11/CWC27/NKTR/PPIB/PPIL2/LOC116489741/PPID/PPIL1/PPIA/PPIE	13
GO:0060271	cilium assembly	49/4119	76/7478	0.644737	1.17051	1.65441	0.0610094	0.998172	IQUB/IFT52/TRAF3IP1/BBS4/CEP70/TMEM237/LOC116496027/ARL6/HYLS1/TCTN1/RILPL1/POC1B/LOC116496069/TRIM59/CEP89/DYNLL2/SEPTIN2/PCM1/PIBF1/ABLIM1/RILP/RILPL2/DUSP23/BBS5/WDR19/FBF1/MKKS/POC1A/CEP250/CDC14B/FBXW8/CENPJ/ARMC9/LOC116493247/DNAAF1/SEPTIN7/CILK1/B9D2/TMEM231/TCTN3/ARL3/IFT46/IQCB1/UNC119B/SCLT1/CEP20/CCDC66/TMEM67/CIBAR1	49
GO:0006120	mitochondrial electron transport, NADH to ubiquinone	4119-11-01	14/7478	0.785714	1.42646	1.76851	0.0637957	0.998172	NDUFS6/NDUFB8/NDUFS8/NDUFAF1/NDUFA10/NDUFC2/LOC116485943/NDUFA8/NDUFS2/NDUFA7/NDUFB6	11
GO:0006506	GPI anchor biosynthetic process	16/4119	22/7478	0.727273	1.32036	1.66627	0.0712584	0.998172	PIGX/PIGW/PIGO/PIGC/PIGF/PIGH/PGAP2/PIGL/PIGQ/PIGG/PGAP3/PGAP4/PIGP/DPM2/DPM1/PIGV	16
GO:0016197	endosomal transport	17/4119	24/7478	0.708333	1.28597	1.55378	0.0872103	0.998172	BLOC1S2/WASHC4/BLOC1S1/REPS2/EHD3/CLEC16A/ITSN2/REPS1/SNX33/VPS4B/AP5M1/EPS15L1/ITSN1/EHD4/TMCC1/SNX9/LOC116486144	17
GO:0000463	maturation of LSU-rRNA from tricistronic rRNA transcript (SSU-rRNA, 5.8S rRNA, LSU-rRNA)	4119-10-01	13/7478	0.769231	1.39653	1.58448	0.0937108	0.998172	WDR12/RPL7/RPL35/NIFK/FTSJ3/RPL7L1/BOP1/DDX18/ZNHIT3/PES1	10
GO:1905515	non-motile cilium assembly	4119-10-01	13/7478	0.769231	1.39653	1.58448	0.0937108	0.998172	CC2D2A/TMEM80/TMEM17/ARL13B/GORAB/IFT122/WDR35/TMEM216/BBS7/IFT57	10
GO:0007030	Golgi organization	26/4119	39/7478	0.666667	1.21033	1.45822	0.0963501	0.998172	BLZF1/TMED4/GOLGA2/TANGO2/ATP8B3/TMED10/LMAN2/LMAN2L/LYSMD3/TJAP1/TMED6/TMED1/LMAN1/GORASP1/TMED5/COG7/GOLGA5/COG3/ATP8B2/TRIP11/LOC116501125/UBXN2B/PI4K2B/GORASP2/DYM/COG2	26
GO:0032543	mitochondrial translation	15/4119	21/7478	0.714286	1.29678	1.50804	0.0973323	0.998172	MRPS18A/LOC116494898/MRPS16/MRPS18C/MRPL23/MRPS17/MRPL47/MRPL43/LOC116494961/MRPS34/QRSL1/MRPL16/GATB/MRPL57/GFM2	15
GO:0006284	base-excision repair	4119-08-01	7478-10-01	0.8	1.45239	1.58514	0.100315	0.998172	MUTYH/RPA3/NTHL1/MPG/LOC116502092/NEIL1/SMUG1/XPA	8
GO:0045292	mRNA cis splicing, via spliceosome	4119-08-01	7478-10-01	0.8	1.45239	1.58514	0.100315	0.998172	CWC15/PRPF40A/CACTIN/SF3A1/CLNS1A/RBM17/LOC116492450/LOC116494601	8
GO:0006396	RNA processing	18/4119	26/7478	0.692308	1.25688	1.45288	0.103521	0.998172	SNRPD1/TRNT1/SUGP2/LARP7/ZFC3H1/LARP6/ADARB1/SART3/SFSWAP/DNTTIP2/EXOSC1/SSB/ZRANB2/RTCA/SUGP1/CHERP/MRM3/ADAT1	18
GO:0016477	cell migration	30/4119	46/7478	0.652174	1.18401	1.38622	0.107202	0.998172	NDE1/TNFAIP3/NCKAP1/WWC3/ARPC5L/PIK3C2A/VAV2/PIK3CG/PIK3C2B/CASS4/FMNL2/SDC1/SDC4/RHOA/ZRANB1/FMNL3/CARMIL2/MST1R/FLT1/NDEL1/CARMIL1/THBD/DOCK2/DOCK1/ITGB3/RHOF/CTNNA1/VAV1/PIK3CA/VAV3	30
GO:0016567	protein ubiquitination	50/4119	80/7478	0.625	1.13468	1.34106	0.109209	0.998172	KLHL7/LOC116492642/DTX3L/MGRN1/FBXW5/NAE1/CUL5/KLHL13/FBXO25/LOC116489130/RNF7/RCHY1/RBBP6/MUL1/DTX2/MARCHF2/CUL3/FBXO11/RNF115/RFWD3/MIB2/DCAF17/ASB9/UBR1/BRAP/FBXW8/RNF13/RPGR/MIB1/ZNF598/FBXO32/RNF168/PCNP/DTX4/RNF25/UBA52/DET1/VCPIP1/CNOT4/EIPR1/TNFAIP1/CHFR/TMEM129/RNF208/ANAPC11/MARCHF3/CUL4B/CAND1/SH3RF2/RBX1	50
GO:0006511	ubiquitin-dependent protein catabolic process	54/4119	87/7478	0.62069	1.12686	1.31787	0.112799	0.998172	CACUL1/RNF19A/NAE1/ARIH1/ITCH/RNF7/SMURF1/TOLLIP/RCHY1/RBBP6/ZNRF3/ELOC/CUL3/FBXO11/RNF115/PSMD3/PSMA4/USP38/CZH18orf25/RNF13/RPGR/PSMA6/BAP1/RNF185/NTAN1/ANKIB1/UBE3C/NDFIP2/UBE2D2/CDC34/RNF8/NDFIP1/COPS3/LOC116501564/RNF114/NPLOC4/LOC116487962/SMURF2/UCHL5/CHFR/UBE2D3/RNF213/PSMA3/ARIH2/RNF111/HERPUD1/UBE2L6/AMFR/ANAPC2/UBQLN1/PSMA1/CUL4B/LOC116487105/RBX1	54
GO:0000724	double-strand break repair via homologous recombination	28/4119	43/7478	0.651163	1.18218	1.32662	0.11984	0.998172	SMC5/BRCA2/SMC6/NSMCE1/RAD51AP1/RPA2/ZFYVE26/RPA3/RECQL5/HUS1/BLM/FBH1/RFWD3/NUCKS1/RECQL/NSMCE2/WDR48/RPA1/NBN/BRCA1/MCM9/PALB2/ZSWIM7/RAD54B/RECQL4/SWI5/RBBP8/NABP1	28
GO:0006303	double-strand break repair via nonhomologous end joining	4119-11-01	15/7478	0.733333	1.33136	1.42247	0.121436	0.998172	LIG4/DCLRE1A/LOC116501493/POLB/DCLRE1B/XRCC6/NHEJ1/CYREN/POLL/XRCC4/DCLRE1C	11
GO:0000422	autophagy of mitochondrion	14/4119	20/7478	0.7	1.27084	1.343	0.131164	0.998172	WDR45B/PINK1/MAP1LC3B/MAP1LC3A/ATG3/GABARAPL2/ATG12/ATG9B/FUNDC2/FBXO7/GABARAPL1/ATG9A/CISD2/WIPI2	14
GO:0007346	regulation of mitotic cell cycle	4119-09-01	7478-12-01	0.75	1.36162	1.38819	0.135507	0.998172	PIM3/CDK10/CYLD/CKS1B/AFAP1L2/DLGAP5/LOC116499328/CDK11A/INTS13	9
GO:0016236	macroautophagy	4119-09-01	7478-12-01	0.75	1.36162	1.38819	0.135507	0.998172	PIK3R4/MAP1LC3B/MAP1LC3A/EI24/GABARAPL2/GABARAPL1/ILRUN/VTI1B/NBR1	9
GO:0032981	mitochondrial respiratory chain complex I assembly	4119-12-01	17/7478	0.705882	1.28152	1.28675	0.148349	0.998172	LOC116486097/NDUFS8/NDUFAF1/NUBPL/TMEM126A/NDUFAF5/NDUFAF4/NDUFAF6/NDUFS5/NDUFAF2/NDUFA12/NDUFS7	12
GO:0042273	ribosomal large subunit biogenesis	4119-12-01	17/7478	0.705882	1.28152	1.28675	0.148349	0.998172	NOP16/RSL24D1/RPL14/EBNA1BP2/GTPBP4/SURF6/WDR74/SDAD1/ZNF622/RRS1/NIP7/RPL26L1	12
GO:0006397	mRNA processing	18/4119	27/7478	0.666667	1.21033	1.21233	0.15414	0.998172	THOC7/SRRM4/BCAS2/RBBP6/RBM39/USP39/RNASEL/ERN2/HNRNPLL/GPATCH1/SRRM1/PAN3/ALKBH5/PTBP1/PAN2/RBM25/THOC2/AURKAIP1	18
GO:0006457	protein folding	39/4119	63/7478	0.619048	1.12387	1.09333	0.167064	0.998172	HSP90AB1/PTGES3L/NUDCD2/LOC116494255/DNAJC25/LOC116487304/TRAP1/PFDN4/PPIL3/HSPH1/PDIA3/PPIG/AHSA1/PFDN1/MKKS/PDRG1/CLGN/PFDN5/GRPEL1/GRPEL2/CWC27/PTGES3/NKTR/CCT5/HSPA4/PPIB/PPIL2/PDIA5/TBCE/LOC116489741/PPID/PPIL1/CCT3/NUDC/PPIA/QSOX1/CCT7/PPIE/PDIA4	39
GO:0042026	protein refolding	4119-10-01	14/7478	0.714286	1.29678	1.23073	0.168499	0.998172	LOC116498609/LOC116498581/HSPA13/HSPA14/DNAJA1/HSPA8/DNAJA2/HSPA2/HSPD1/HSPA5	10
GO:0006887	exocytosis	19/4119	29/7478	0.655172	1.18946	1.13193	0.17262	0.998172	SNAP47/STX17/WASHC1/EXOC7/SNAP29/EXOC3/EXOC2/SYTL1/EXOC6/SYCN/EXOC6B/STX2/LOC116494477/LOC116494565/VAMP7/STX11/RAB3IL1/STX1A/RAB11A	19
GO:0007018	microtubule-based movement	29/4119	46/7478	0.630435	1.14455	1.08891	0.173741	0.998172	DYNC1LI2/DNAH17/DNAH1/KIF3B/KIF2C/KIF1B/KIF24/DNAH12/DYNC1H1/KIF18A/KIF11/DYNLRB2/DNAH10/DYNLT3/KIF13A/KIF3A/DYNLRB1/KIF17/KIF16B/DYNC2H1/KIF9/KIF4A/KIF20B/KIF15/DNAH9/KLC4/DYNC1LI1/KIF2A/KIF13B	29
GO:0051726	regulation of cell cycle	16/4119	24/7478	0.666667	1.21033	1.14277	0.174672	0.998172	JUN/LIN9/CABLES1/LOC116495038/USP16/TFDP2/LOC116494443/TXLNG/LOC116491707/LOC116500955/JUND/TSC2/FBXL3/GADD45A/TRAF7/TSC1	16
GO:0006491	N-glycan processing	4119-08-01	7478-11-01	0.727273	1.32036	1.17736	0.192437	0.998172	GANC/MAN2A1/ST8SIA5/MAN1B1/MAN1A2/MAN1C1/MAN1A1/GANAB	8
GO:0090307	mitotic spindle assembly	4119-08-01	7478-11-01	0.727273	1.32036	1.17736	0.192437	0.998172	ABRAXAS1/MZT1/ARHGEF10/KIF11/SPICE1/CLASP2/KIF20B/CLASP1	8
GO:0006351	DNA-templated transcription	27/4119	43/7478	0.627907	1.13996	1.01917	0.193873	0.998172	TCEANC/POLR2I/POLR3A/LIN9/POLR1A/PHF3/CEBPG/POLR3B/POLR3C/SCAI/POLR2C/LOC116501512/POLR2F/TCEANC2/POLR3E/DIDO1/CBFA2T3/INO80/GPBP1/LOC116494417/POLR2B/POLR2E/LOC116493826/TWISTNB/GPBP1L1/POLR2H/LOC116501106	27
GO:0046854	phosphatidylinositol phosphate biosynthetic process	17/4119	26/7478	0.653846	1.18705	1.05795	0.19548	0.998172	BPNT1/FAM126A/IP6K2/PI4KB/IP6K3/SOCS4/IMPA1/SOCS7/TTC7B/FAM126B/PI4KA/PI4K2B/LOC116496252/BPNT2/IMPA2/SOCS5/TTC7A	17
GO:0031146	SCF-dependent proteasomal ubiquitin-dependent protein catabolic process	14/4119	21/7478	0.666667	1.21033	1.06875	0.198829	0.998172	AMN1/LOC116497615/LOC116485694/CUL5/FBXL7/FBXL18/LOC116495038/FBXO38/FBXL12/FBXL4/FBXO33/SKP1/FBXL3/FBXO2	14
GO:0006979	response to oxidative stress	4119-11-01	16/7478	0.6875	1.24815	1.10027	0.199172	0.998172	NCOA7/NDUFA6/PRDX4/LOC116497447/PRDX3/HMOX2/GPX4/TLDC2/HMOX1/NDUFA12/PRDX1	11
GO:0033674	positive regulation of kinase activity	4119-11-01	16/7478	0.6875	1.24815	1.10027	0.199172	0.998172	STYK1/ALK/VAC14/TEK/RYK/MST1R/FGFR4/FLT1/TIE1/ERBB2/LTK	11
GO:0000226	microtubule cytoskeleton organization	29/4119	47/7478	0.617021	1.1202	0.915309	0.221947	0.998172	TTLL1/DYNC1LI2/PPP2R3C/TTLL11/PRC1/LOC116498916/TOGARAM1/LOC116490513/MARK1/SNRK/MAP4/TUBB4B/TTLL4/TUBB1/EML3/CDC14B/TXNDC9/LOC116487630/LOC116490624/TBCD/TUBD1/LOC116490512/MAPT/TTLL5/LOC116499992/LOC116485793/DYNC1LI1/TUBB6/NIM1K	29
GO:0006749	glutathione metabolic process	4119-12-01	18/7478	0.666667	1.21033	0.98927	0.227634	0.998172	LOC116487462/GSTZ1/TXNRD2/LATS1/LOC116487563/LOC116498806/LOC116496366/TXNRD1/GPX1/TXNRD3/GSR/LOC116488042	12
GO:0009058	biosynthetic process	4119-12-01	18/7478	0.666667	1.21033	0.98927	0.227634	0.998172	GCAT/MTFMT/AADAT/KYAT3/GPT2/EIF2B5/GOT2/KYAT1/GPT/NDUFAF6/TAT/ALDH1L2	12
GO:0051085	chaperone cofactor-dependent protein refolding	4119-12-01	18/7478	0.666667	1.21033	0.98927	0.227634	0.998172	LOC116497012/TOR2A/DNAJB13/HSPA13/DNAJB12/HSPA14/HSPA8/HSPA2/DNAJB14/DNAJB4/HSPA5/ST13	12
GO:0006366	transcription by RNA polymerase II	4119-09-01	13/7478	0.692308	1.25688	1.02645	0.229548	0.998172	NFIL3/TAF1/GTF2H5/TAF13/LOC116497193/GTF2A1/RPAP1/GTF2F2/SUPT3H	9
GO:0008104	protein localization	4119-09-01	13/7478	0.692308	1.25688	1.02645	0.229548	0.998172	ODR4/LRBA/HEATR5A/LYST/STK11IP/LOC116490624/AKAP11/BBS7/AKAP10	9
GO:0046513	ceramide biosynthetic process	4119-09-01	13/7478	0.692308	1.25688	1.02645	0.229548	0.998172	SPTSSA/SPTLC2/SMPD1/CERS1/SAMD8/CERS3/SMPD4/CERS2/SPTLC1	9
GO:0000381	regulation of alternative mRNA splicing, via spliceosome	13/4119	20/7478	0.65	1.18007	0.892884	0.254067	0.998172	RBM11/NSRP1/CELF5/KHDRBS1/CELF6/CELF3/RBM7/PUF60/CELF1/RBM25/SF3A1/FMR1/FXR1	13
GO:0007032	endosome organization	4119-10-01	15/7478	0.666667	1.21033	0.902894	0.262625	0.998172	WASHC4/DNAJC13/PLEKHA3/VPS11/FAM160A2/SQSTM1/USP37/USP8/PHETA1/PI4K2B	10
GO:0006805	xenobiotic metabolic process	4119-07-01	7478-10-01	0.7	1.27084	0.949006	0.267621	0.998172	LOC116487462/LOC116487663/LOC116487563/LOC116487662/LOC116491445/LOC116489859/LOC116488042	7
GO:0007224	smoothened signaling pathway	4119-07-01	7478-10-01	0.7	1.27084	0.949006	0.267621	0.998172	PTCH1/KIAA0586/STIL/HIPK1/TCTN3/SMO/HIPK2	7
GO:0009134	nucleoside diphosphate catabolic process	4119-07-01	7478-10-01	0.7	1.27084	0.949006	0.267621	0.998172	ENTPD7/ENTPD3/ENTPD1/ENTPD6/ENTPD2/ENTPD8/ENTPD4	7
GO:0031297	replication fork processing	4119-07-01	7478-10-01	0.7	1.27084	0.949006	0.267621	0.998172	PRIMPOL/FBH1/ZRANB3/TIPIN/LOC116497691/EME1/SMARCAL1	7
GO:0032511	late endosome to vacuole transport via multivesicular body sorting pathway	4119-07-01	7478-10-01	0.7	1.27084	0.949006	0.267621	0.998172	CHMP4C/TMEM50A/LEPROTL1/CHMP5/CHMP6/CHMP7/CHMP4B	7
GO:0046330	positive regulation of JNK cascade	4119-07-01	7478-10-01	0.7	1.27084	0.949006	0.267621	0.998172	TRAF6/TRAF1/TRAF2/DUSP22/TRAF3/RNF41/SH3RF2	7
GO:0007399	nervous system development	14/4119	22/7478	0.636364	1.15531	0.807823	0.27867	0.998172	ACVR1B/LDB1/ATXN1/TMEM223/CABLES1/CDON/DPF3/NAV2/GFRA3/MST1R/ACTL6A/UNC119B/NRG4/IGF2BP3	14
GO:0000398	mRNA splicing, via spliceosome	42/4119	71/7478	0.591549	1.07395	0.69328	0.284237	0.998172	ZCRB1/CWF19L2/DBR1/WBP4/DHX8/SF3B5/PLRG1/LSM5/CFAP410/CDC5L/C19H9orf78/LSM6/ZRSR2/SNRPA1/RBMX2/PAXBP1/LSM4/DDX23/SNRPE/DDX41/GCFC2/RNPS1/LSM7/RNPC3/LSM8/SNU13/PHF5A/HTATSF1/EFTUD2/CWC22/LSM3/PRPF8/UBL5/SRSF3/CWC25/SF3B3/CRNKL1/RBM41/BUD31/TXNL4B/PRPF4/SMU1	42
GO:0006606	protein import into nucleus	22/4119	36/7478	0.611111	1.10947	0.729019	0.28902	0.998172	NUP133/IPO8/NUP85/NUP107/IPO13/IPO5/SNUPN/TNPO3/NUP98/NUP62CL/NUTF2/IPO11/NUP93/HIKESHI/KPNB1/LOC116486051/POM121/NUP214/FAM53A/IPO9/RAN/NUP155	22
GO:0006261	DNA-templated DNA replication	4119-08-01	7478-12-01	0.666667	1.21033	0.807411	0.306296	0.998172	POLQ/MCMBP/POLE2/WDHD1/RFC3/GINS4/WRNIP1/RFC4	8
GO:0006811	monoatomic ion transport	4119-08-01	7478-12-01	0.666667	1.21033	0.807411	0.306296	0.998172	SFXN2/SFXN1/TPCN2/SFXN5/LOC116488246/GRIK3/SFXN4/TPCN1	8
GO:0015914	phospholipid transport	4119-08-01	7478-12-01	0.666667	1.21033	0.807411	0.306296	0.998172	PRELID2/PITPNM2/PITPNM1/PITPNA/PRELID3A/PLTP/PITPNM3/PITPNB	8
GO:0018107	peptidyl-threonine phosphorylation	4119-08-01	7478-12-01	0.666667	1.21033	0.807411	0.306296	0.998172	CDC42BPA/CIT/CDC42BPB/ROCK1/DYRK3/HIPK1/DYRK2/HIPK2	8
GO:0030335	positive regulation of cell migration	4119-08-01	7478-12-01	0.666667	1.21033	0.807411	0.306296	0.998172	ARHGEF39/SEMA4G/SEMA3D/SEMA7A/PTP4A2/KIT/SEMA3F/SEMA6C	8
GO:0042744	hydrogen peroxide catabolic process	4119-08-01	7478-12-01	0.666667	1.21033	0.807411	0.306296	0.998172	PRDX4/PRDX3/LOC116489390/GPX1/LOC116495403/LOC116495457/PRDX1/LOC116495420	8
GO:0060395	SMAD protein signal transduction	4119-08-01	7478-12-01	0.666667	1.21033	0.807411	0.306296	0.998172	SMAD4/GDF9/GDF1/LOC116499524/SMAD7/INHBB/SMAD2/SMAD6	8
GO:0006289	nucleotide-excision repair	4119-12-01	19/7478	0.631579	1.14662	0.708595	0.319269	0.998172	GTF2H3/RPA2/GTF2H5/RPA3/NTHL1/XPC/HUS1/RPA1/BRIP1/MNAT1/LOC116501106/ERCC3	12
GO:0007219	Notch signaling pathway	4119-12-01	19/7478	0.631579	1.14662	0.708595	0.319269	0.998172	DTX3L/POFUT1/ADAM10/JAG1/MAML1/DTX2/LOC116500759/DTX4/RBPJ/HES1/NLE1/TRAF7	12
GO:0010468	regulation of gene expression	24/4119	40/7478	0.6	1.08929	0.627013	0.321805	0.998172	HNRNPD/ZFP64/NFKBIZ/ZNF518B/DROSHA/TOB2/HNRNPDL/C1D/USP16/CDK2/COQ7/RBBP4/ZNF462/ADNP/NKAP/TOB1/ANKRA2/HMG20B/ADNP2/AFF1/FUBP3/ZNF407/MRPL44/IGF2BP3	24
GO:0009966	regulation of signal transduction	4119-09-01	14/7478	0.642857	1.1671	0.692963	0.339437	0.998172	GRK4/PPP1R2/IGBP1/LOC116499485/GRK2/GRK5/GRK7/NCOA5/CNKSR3	9
GO:0042073	intraciliary transport	4119-09-01	14/7478	0.642857	1.1671	0.692963	0.339437	0.998172	IFT52/TRAF3IP1/WDR34/LCA5/HSPB11/LCA5L/CILK1/IFT46/IFT57	9
GO:0006890	retrograde vesicle-mediated transport, Golgi to endoplasmic reticulum	13/4119	21/7478	0.619048	1.12387	0.629453	0.343831	0.998172	RINT1/ERGIC3/ARCN1/COPZ2/NBAS/USE1/PAFAH1B1/BNIP1/SEC22B/COG7/TMEM115/ATP9B/STX18	13
GO:0000045	autophagosome assembly	14/4119	23/7478	0.608696	1.10508	0.558877	0.366386	0.998172	TP53INP2/TP53INP1/MAP1LC3B/MAP1LC3A/BECN1/ATG3/EMC6/GABARAPL2/ATG13/ATG12/ATG14/GABARAPL1/ATG16L1/UBXN2B	14
GO:0007420	brain development	14/4119	23/7478	0.608696	1.10508	0.558877	0.366386	0.998172	APOD/SYNJ2/NDRG4/PBX4/CXCR4/SYNJ1/PBX3/B3GNT5/RTN4/TMX2/AATK/ADGRL2/AMIGO1/PBX1	14
GO:0060070	canonical Wnt signaling pathway	4119-10-01	16/7478	0.625	1.13468	0.597162	0.36838	0.998172	TCF7L2/DVL3/BCL9L/FZD8/LOC116494628/LOC116491168/SFRP1/FZD9/BCL9/WNT8B	10
GO:0005975	carbohydrate metabolic process	37/4119	64/7478	0.578125	1.04958	0.441085	0.378003	0.998172	GPD1L/GANC/PARG/SHPK/LOC116497823/MAN1B1/LOC116490506/B4GALT1/LCT/MAN1A2/MAN1C1/CTBS/LOC116495205/LANCL1/GBA2/LOC116498864/SLC3A1/MAN1A1/GLB1/MANBA/LCTL/B3GAT3/TALDO1/GUSB/PGM3/HEXD/CHID1/B4GALT2/B4GALT7/B4GALT5/LOC116493873/GNPDA1/HEXA/PGGHG/GLB1L/GANAB/GNPDA2	37
GO:0006487	protein N-linked glycosylation	15/4119	25/7478	0.6	1.08929	0.495198	0.387218	0.998172	MGAT4D/ALG9/ALG6/ALG8/B4GALT1/MGAT1/PMM1/LOC116491895/DAD1/ALG11/ALG12/GFPT1/MOGS/LOC116498846/MGAT5	15
GO:0090090	negative regulation of canonical Wnt signaling pathway	4119-11-01	18/7478	0.611111	1.10947	0.514872	0.39404	0.998172	GSK3B/LOC116485357/ZNRF3/AXIN1/TLE3/TLE2/TLE5/LOC116499165/SFRP1/DAB2/MCC	11
GO:0006904	vesicle docking involved in exocytosis	4119-07-01	7478-11-01	0.636364	1.15531	0.570796	0.399194	0.998172	STXBP3/RAB43/RAB8B/STXBP1/RAB8A/VPS11/RAB3A	7
GO:0007131	reciprocal meiotic recombination	4119-07-01	7478-11-01	0.636364	1.15531	0.570796	0.399194	0.998172	MSH4/TEX11/RAD51C/CNTD1/SYCE3/RAD54L/RAD54B	7
GO:0009653	anatomical structure morphogenesis	4119-07-01	7478-11-01	0.636364	1.15531	0.570796	0.399194	0.998172	SMAD4/LOC116499524/SMAD7/SOX4/SMAD2/ANKRD11/SMAD6	7
GO:0017157	regulation of exocytosis	4119-07-01	7478-11-01	0.636364	1.15531	0.570796	0.399194	0.998172	RAB43/RAB8B/SEPTIN2/RAB8A/LOC116496104/RAB3A/STXBP5	7
GO:0030182	neuron differentiation	4119-07-01	7478-11-01	0.636364	1.15531	0.570796	0.399194	0.998172	LOC116494628/LOC116491168/ACSL3/RTN4/ERBB2/WNT8B/RUNX1	7
GO:0033209	tumor necrosis factor-mediated signaling pathway	4119-07-01	7478-11-01	0.636364	1.15531	0.570796	0.399194	0.998172	TRAF6/IKBKB/TRAF1/TRAF2/TRAF3/RNF41/CDIP1	7
GO:0051301	cell division	4119-07-01	7478-11-01	0.636364	1.15531	0.570796	0.399194	0.998172	KNL1/SEPTIN2/CDC27/SPART/LOC116496104/CDC23/ANAPC7	7
GO:0007169	transmembrane receptor protein tyrosine kinase signaling pathway	21/4119	36/7478	0.583333	1.05904	0.393164	0.413203	0.998172	STYK1/EPHB3/ALK/DOK4/TEK/SHC4/FYN/CASS4/FRS2/RYK/BLNK/FRS3/MST1R/BLK/SHC1/TIE1/LCK/ERBB2/EPHA10/DOK3/LTK	21
GO:0006412	translation	55/4119	97/7478	0.56701	1.0294	0.322735	0.414259	0.998172	MRPL22/LOC116486698/MRPL34/MRPL4/EEF1A2/MRPS5/RPL3/RPL14/MRPL14/MRPL18/RPL13/RPS20/RPL34/RPL23A/EPRS1/RPL35/RPS28/MRPL24/RPS12/RPL37A/MRPL19/GSPT1/MRPS6/MRPS15/MRPS7/UBA52/MRPS14/RPS16/RPL12/MRPS21/RPS7/MRPL41/MRPS24/RPS4X/FAU/RPS2/RPL32/RPL6/RPS15A/MRPL9/RPS6/MRPL3/RPS29/MRPL32/RPS17/EEF1A1/RPL19/MRPL12/RPS26/MRPL30/RPL21/RPL27/MRPS23/RPL37/MRPL51	55
GO:0006325	chromatin organization	4119-12-01	20/7478	0.6	1.08929	0.44277	0.41707	0.998172	HMGN1/CABIN1/CDAN1/MSL3/LRWD1/DEK/HMGN3/CBX5/CBX3/HMGN5/MORF4L1/MTF2	12
GO:0031175	neuron projection development	4119-12-01	20/7478	0.6	1.08929	0.44277	0.41707	0.998172	NCDN/LOC116490563/RB1/GPRIN2/CAMSAP2/MAP4/DTNBP1/STMN3/GPRIN3/ZFYVE27/MANF/MAPT	12
GO:0000281	mitotic cytokinesis	4119-08-01	13/7478	0.615385	1.11722	0.468412	0.429091	0.998172	CIT/NUSAP1/ROCK1/ZFYVE26/LOC116489608/SNX33/INCENP/SNX9	8
GO:0017148	negative regulation of translation	4119-08-01	13/7478	0.615385	1.11722	0.468412	0.429091	0.998172	CNOT9/CNOT11/MALSU1/CNOT10/NHLRC3/TRIM2/FMR1/FXR1	8
GO:0030150	protein import into mitochondrial matrix	4119-08-01	13/7478	0.615385	1.11722	0.468412	0.429091	0.998172	LOC116491574/TOMM20/DNAJC15/GRPEL1/GRPEL2/TIMM44/TIMM17A/TIMM21	8
GO:0045332	phospholipid translocation	4119-08-01	13/7478	0.615385	1.11722	0.468412	0.429091	0.998172	ATP8A1/ATP8B3/SLC66A2/ATP8B2/ATP9B/TMEM30A/ATP11C/LOC116501125	8
GO:0043547	positive regulation of GTPase activity	27/4119	47/7478	0.574468	1.04294	0.327	0.430616	0.998172	FLCN/LOC116497327/LOC116491083/ADAP2/SOS1/RALBP1/RASGEF1B/DOCK9/LOC116501917/ADAP1/SH3BP1/LOC116497409/ARAP3/TSC2/ARAP2/DOCK10/RAP1GDS1/RASGRP1/ARHGAP17/RASGEF1A/SNX13/LOC116500885/RALGAPA1/CCL20/RALGPS1/TBC1D20/LOC116497330	27
GO:0007010	cytoskeleton organization	13/4119	22/7478	0.590909	1.07279	0.378599	0.437951	0.998172	TNFAIP3/BRWD3/WTIP/VIL1/CFAP410/PHIP/ABLIM1/ZRANB1/RANBP10/GAN/CAP2/BRWD1/LIMD1	13
GO:0070374	positive regulation of ERK1 and ERK2 cascade	13/4119	22/7478	0.590909	1.07279	0.378599	0.437951	0.998172	ALKAL2/NDRG4/LOC116497327/LOC116501917/SEMA7A/RAPGEF2/LOC116497409/CD4/FGFR4/PDE8A/PTPN22/CCL20/LOC116497330	13
GO:0072659	protein localization to plasma membrane	18/4119	31/7478	0.580645	1.05416	0.334567	0.441477	0.998172	SLC9A3R1/LOC116500606/PIGW/RAB8B/SLMAP/FAM126A/RAB8A/EFR3A/C2CD5/RAB3A/ZFYVE27/TTC7B/FLOT2/PACS2/FAM126B/TSPAN5/SPTBN1/TTC7A	18
GO:0007275	multicellular organism development	23/4119	40/7478	0.575	1.04391	0.308307	0.443001	0.998172	FSTL1/STYK1/JAG1/GREB1L/ALK/KREMEN1/TEK/LOC116494628/LOC116491168/LOC116493990/SIAH2/RYK/KIT/MST1R/FGFR4/SPRED2/FLT1/TIE1/ERBB2/WNT8B/SPRY2/LTK/FSTL3	23
GO:0000387	spliceosomal snRNP assembly	4119-09-01	15/7478	0.6	1.08929	0.383322	0.454656	0.998172	SNRPD1/GEMIN4/LSM4/SNRPE/CLNS1A/COIL/GEMIN2/STRAP/GEMIN6	9
GO:0006281	DNA repair	24/4119	42/7478	0.571429	1.03742	0.269303	0.45686	0.998172	TRRAP/ATM/LIG1/ATRIP/RAD51C/RAD9B/SPRTN/ALKBH3/RAD9A/CHD1L/DMAP1/RTEL1/WDHD1/ZRANB3/INO80/RFC3/MGMT/FANCI/WRNIP1/RAD17/PIF1/RFC4/RFC1/SMARCAL1	24
GO:0043087	regulation of GTPase activity	15/4119	26/7478	0.576923	1.0474	0.268078	0.474624	0.998172	ARHGAP12/PLXNB1/TRAPPC6B/FGD6/DAB2IP/RAB3GAP2/RASA2/VAV2/NF1/RASA1/CHN2/ARHGAP27/VAV1/VAV3/PLXNA1	15
GO:0030488	tRNA methylation	4119-10-01	17/7478	0.588235	1.06793	0.310508	0.476997	0.998172	NSUN2/TRMT61B/TARBP1/TRMT12/TRMT44/TRMT13/THADA/LCMT2/TRMT6/TYW3	10
GO:0006915	apoptotic process	16/4119	28/7478	0.571429	1.03742	0.219678	0.490912	0.998172	BMF/LOC116491006/AIFM1/DEDD/BNIP2/TCHP/CIDEA/CASP9/CASP7/CYFIP2/LOC116489530/DDIT4/PPP1R13B/DFFB/BIRC6/GRAMD4	16
GO:0006334	nucleosome assembly	4119-11-01	19/7478	0.578947	1.05107	0.24682	0.49685	0.998172	NAP1L1/LOC116499892/KAT6B/LOC116502347/LOC116494704/LOC116501499/HP1BP3/LOC116502349/LOC116492938/KAT6A/SHPRH	11
GO:0030509	BMP signaling pathway	4119-11-01	19/7478	0.578947	1.05107	0.24682	0.49685	0.998172	SMAD4/GDF9/GDF1/RGMB/BMPR2/LOC116499524/SMAD7/INHBB/ACVR1/SMAD2/SMAD6	11
GO:0006888	endoplasmic reticulum to Golgi vesicle-mediated transport	38/4119	68/7478	0.558824	1.01454	0.133354	0.49729	0.998172	RINT1/SCFD1/TMED4/ERGIC3/TEX261/ARCN1/TRAPPC6B/SEC23IP/LOC116488650/SEC22A/SEC22C/TMED10/COPB1/LMAN2/LMAN2L/SEC24A/PAFAH1B1/CNIH4/YIPF4/SEC31A/TRAPPC2/TRAPPC2L/TMED6/NRBP2/SAR1B/TMED1/SEC22B/LMAN1/TMED5/MIA2/USO1/GOLT1B/YIPF5/TRIP11/COPG2/TBC1D20/SEC23A/BET1	38
GO:0006123	mitochondrial electron transport, cytochrome c to oxygen	4119-06-01	7478-10-01	0.6	1.08929	0.312876	0.506519	0.998172	LOC116493720/LOC116499394/LOC116496072/LOC116493885/LOC116486440/LOC116494355	6
GO:0030593	neutrophil chemotaxis	4119-06-01	7478-10-01	0.6	1.08929	0.312876	0.506519	0.998172	LOC116497327/LOC116501917/LOC116497409/LGALS3/CCL20/LOC116497330	6
GO:0033554	cellular response to stress	4119-06-01	7478-10-01	0.6	1.08929	0.312876	0.506519	0.998172	PRDX4/NFKB2/PRDX3/LOC116501606/MAP3K5/PRDX1	6
GO:0034427	nuclear-transcribed mRNA catabolic process, exonucleolytic, 3'-5'	4119-06-01	7478-10-01	0.6	1.08929	0.312876	0.506519	0.998172	EXOSC7/EXOSC9/EXOSC8/EXOSC3/EXOSC5/EXOSC2	6
GO:0043409	negative regulation of MAPK cascade	4119-06-01	7478-10-01	0.6	1.08929	0.312876	0.506519	0.998172	DUSP13/PPEF2/DUPD1/DUSP16/SPRED2/PEBP1	6
GO:0043488	regulation of mRNA stability	4119-06-01	7478-10-01	0.6	1.08929	0.312876	0.506519	0.998172	CSDC2/PUM2/PUM1/FMR1/FXR1/CARHSP1	6
GO:0045727	positive regulation of translation	4119-06-01	7478-10-01	0.6	1.08929	0.312876	0.506519	0.998172	SSB/GUF1/LARP1B/FMR1/FXR1/UPF3B	6
GO:0051056	regulation of small GTPase mediated signal transduction	4119-06-01	7478-10-01	0.6	1.08929	0.312876	0.506519	0.998172	ARHGAP19/GARNL3/TSC2/RAP1GAP2/RALGAPA1/SIPA1L1	6
GO:0008360	regulation of cell shape	4119-12-01	21/7478	0.571429	1.03742	0.190158	0.514724	0.998172	PLXNB1/BRWD3/LOC116494581/PHIP/RAC1/FMNL2/RDX/FMNL3/EZR/BRWD1/RAC3/PLXNA1	12
GO:0055085	transmembrane transport	69/4119	125/7478	0.552	1.00215	0.0268425	0.52661	0.998172	SLC16A1/SLC22A23/TAP2/SLC7A1/SLC7A3/TAP1/LOC116502225/LOC116487932/ABCA12/SLC26A5/ABCC2/SLC16A8/SLC7A4/HCN2/LOC116487934/SLC23A2/ABCB10/SLC5A3/SLC35B2/ABCB9/KCNMA1/LOC116494775/SLC35B3/SLC22A3/TPCN2/SLC25A24/SLC43A3/LOC116495472/SLC16A5/SLC26A8/SLC15A4/SLC44A3/LOC116488246/LOC116487933/ABCC5/SLC25A47/SLC17A5/SLC26A2/LOC116486844/MFSD1/SLC45A1/SLC16A10/MFSD4B/SLC18B1/ABCA1/HCN3/SLC30A7/SLC44A1/SLC…	69
GO:0007249	canonical NF-kappaB signal transduction	4119-07-01	7478-12-01	0.583333	1.05904	0.226628	0.529251	0.998172	NKIRAS1/FAIM/TANK/NFKB2/LOC116501606/AZI2/NKIRAS2	7
GO:0008333	endosome to lysosome transport	4119-07-01	7478-12-01	0.583333	1.05904	0.226628	0.529251	0.998172	MGRN1/SNAPIN/CLEC16A/TRAK1/PXK/FAM160A2/RAB7A	7
GO:0009887	animal organ morphogenesis	4119-07-01	7478-12-01	0.583333	1.05904	0.226628	0.529251	0.998172	GREM1/ASXL2/PBX4/FGF2/ASXL3/PBX3/PBX1	7
GO:0030198	extracellular matrix organization	4119-07-01	7478-12-01	0.583333	1.05904	0.226628	0.529251	0.998172	ADAMTS10/ADAMTS13/MMP15/MMP24/SMOC1/ABI3BP/MMP9	7
GO:0030866	cortical actin cytoskeleton organization	4119-07-01	7478-12-01	0.583333	1.05904	0.226628	0.529251	0.998172	NCKAP1/ROCK1/LLGL2/FMNL2/LLGL1/FMNL3/FHOD1	7
GO:0032956	regulation of actin cytoskeleton organization	4119-07-01	7478-12-01	0.583333	1.05904	0.226628	0.529251	0.998172	PAK3/MLST8/LOC116494581/RAC1/SH3BP1/ARHGAP17/RAC3	7
GO:0070536	protein K63-linked deubiquitination	4119-07-01	7478-12-01	0.583333	1.05904	0.226628	0.529251	0.998172	ABRAXAS1/SPATA2/CYLD/USP37/LOC116486716/USP8/STAMBP	7
GO:0006468	protein phosphorylation	148/4119	269/7478	0.550186	0.998857	-0.0211507	0.534069	0.998172	MAP3K20/EEF2K/POMK/WEE1/NEK4/CAMK2G/MAPK12/PRKD3/CDKL1/PRKCI/DAPK2/GRK4/ACVR1B/CDKL2/STYK1/PDK3/MAP3K3/LOC116490632/CLK3/PIK3R4/PINK1/PASK/CDK10/IRAK4/PRKG2/LOC116490458/STK17A/PAK3/PDK4/STRADB/EPHB3/GSK3B/ALK/MAPK6/RNASEL/ERN2/DAPK3/PKN2/DCLK2/PEAK1/BUB1/BMPR2/TEK/PRKCZ/TESK2/MARK1/CDK2/CHEK2/MARK3/SNRK/STK17B/NEK7/MAP3K4/LOC116499485/DSTYK/MAPK9/PAN3/GRK2/LOC116493115/NEK8/FYN/RPS6KA3/MAP3K14/N…	148
GO:0043161	proteasome-mediated ubiquitin-dependent protein catabolic process	37/4119	67/7478	0.552239	1.00258	0.0235221	0.541337	0.998172	BFAR/PSMC1/FBXO45/UBXN11/PSMD2/PSMD6/NHLRC3/USP14/UBXN7/PSMA5/RMND5A/PSMC2/GID4/SIAH2/WDR26/PSMD1/PCNP/SPSB3/KCTD2/DCAF11/PSMD14/TRIM2/PSMD4/RNF34/PSMD7/SHARPIN/TNFAIP1/SPOP/PSMB3/UBXN2B/AREL1/UBE2G1/GID8/ZFAND2B/SPOPL/ERCC8/PSMF1	37
GO:0000723	telomere maintenance	4119-08-01	14/7478	0.571429	1.03742	0.15519	0.54863	0.998172	RIF1/HUS1/BLM/TERF1/NBN/XRCC6/PIF1/RECQL4	8
GO:0006378	mRNA polyadenylation	4119-08-01	14/7478	0.571429	1.03742	0.15519	0.54863	0.998172	CPSF2/MTPAP/PAPOLG/CLP1/TUT1/FIP1L1/LOC116494380/TENT2	8
GO:0006470	protein dephosphorylation	44/4119	80/7478	0.55	0.998519	-0.0147462	0.552236	0.998172	PTPN4/UBLCP1/PPM1F/RNGTT/EPM2A/PTPRA/LOC116500726/DUSP6/ACP1/PPP2R5D/DUSP13/PPM1D/PPM1M/LOC116497573/PPP4R3A/DUSP12/PDP2/LOC116495673/DUSP23/PPP4R3B/DUPD1/PPM1A/PPM1B/CDC14B/DUSP1/PTPN2/PTP4A1/PTP4A2/DUSP16/PPM1L/DUSP10/CDC25A/DUSP22/PTPRC/PPP4R1/PPM1E/PTEN/PTPN7/PTPN1/STYXL1/PPP4R2/PPM1G/PDP1/ILKAP	44
GO:0007411	axon guidance	15/4119	27/7478	0.555556	1.00861	0.0496004	0.559707	0.998172	LAMB1/IGDCC4/EPHB3/ENAH/CDON/DRAXIN/LAMA5/SEMA4G/SEMA3D/SEMA7A/SEMA3F/CYFIP2/SEMA6C/EPHA10/KALRN	15
GO:0043065	positive regulation of apoptotic process	15/4119	27/7478	0.555556	1.00861	0.0496004	0.559707	0.998172	DAPK2/BMF/DUSP6/STK17A/LATS1/DAPK3/STK17B/LOC116488977/JMY/LOC116499714/LOC116499322/MTCH1/LOC116489530/MCL1/HTRA2	15
GO:0045892	negative regulation of DNA-templated transcription	15/4119	27/7478	0.555556	1.00861	0.0496004	0.559707	0.998172	RCOR1/CIR1/LOC116488949/NAB1/CRY1/SAP18/CBFA2T3/SMARCE1/PDCD4/PPHLN1/ZNF318/CBX4/CRY2/VGLL4/ZGPAT	15
GO:0016579	protein deubiquitination	28/4119	51/7478	0.54902	0.996739	-0.0258739	0.568074	0.998172	USP24/USP20/USP39/JOSD1/USP12/USP7/USP15/USP32/ATXN3/USP14/USP4/USP38/USP49/USP1/OTUD1/USP10/USP3/BAP1/WDR48/USP30/PSMD14/USP42/USP40/USP22/UCHL5/USP47/USP19/USP13	28
GO:0009306	protein secretion	4119-10-01	18/7478	0.555556	1.00861	0.0404742	0.580694	0.998172	RAB43/RAB8B/TANGO2/LOC116496599/RAB8A/TVP23A/MIA2/RAB3A/PREB/COPG2	10
GO:0030968	endoplasmic reticulum unfolded protein response	4119-10-01	18/7478	0.555556	1.00861	0.0404742	0.580694	0.998172	HERPUD2/TMTC4/TBL2/HYOU1/DERL1/HERPUD1/AMFR/HSPA5/WFS1/PARP8	10
GO:0032436	positive regulation of proteasomal ubiquitin-dependent protein catabolic process	4119-10-01	18/7478	0.555556	1.00861	0.0404742	0.580694	0.998172	RNF19A/ARIH1/ANKIB1/TRIB1/SOCS4/DET1/ARIH2/DDA1/SH3RF2/SOCS5	10
GO:0042254	ribosome biogenesis	4119-10-01	18/7478	0.555556	1.00861	0.0404742	0.580694	0.998172	RBIS/WDR12/BMS1/URB2/BOP1/SNU13/RPLP0/NVL/RRS1/PES1	10
GO:0042147	retrograde transport, endosome to Golgi	17/4119	31/7478	0.548387	0.995591	-0.0272395	0.58453	0.998172	WASHC1/TBC1D23/TMEM87A/HEATR5A/SNX8/DENND2A/VPS54/LOC116496101/PLEKHA3/SLC66A2/VPS35/RCSD1/GOLT1B/PHETA1/BET1L/VTI1B/VPS26A	17
GO:0006886	intracellular protein transport	72/4119	132/7478	0.545455	0.990267	-0.124931	0.585448	0.998172	PICK1/STX17/AP1B1/STXBP3/ARL6/SCFD1/TMED4/VPS33B/STXBP1/RABL3/EXPH5/LOC116488650/COPZ2/TMED10/STX16/COPB1/ARL1/LOC116496101/SEC24A/PAFAH1B1/SNAPIN/SEC31A/VPS45/STX7/SNX33/TMED6/SYTL1/SNX31/SAR1B/TMED1/ARL4A/AP2B1/CLTB/EXOC6/VPS11/IFT22/GGA1/EXOC6B/SNX11/STX2/SNX1/ARFIP2/SNX10/CLTA/RAB20/VPS35/TMED5/COG7/COG3/USO1/VIPAS39/SNX17/LOC116494565/STX11/CHM/STX6/VTI1B/AP2A2/TGFBRAP1/ARF3/SNX9/WLS/COPG2/S…	72
GO:0006355	regulation of DNA-templated transcription	73/4119	134/7478	0.544776	0.989035	-0.141822	0.591748	0.998172	TRRAP/BRCA2/MLF1/NFIL3/GTF2H3/FOXN2/KDM1A/KAT6B/PASK/SBNO1/WWC3/WTIP/SFMBT1/ZNF280D/MBTD1/PERM1/TAF1D/ASCC2/SCMH1/NUP107/MYBBP1A/TLE3/TLE2/MSL3/POGZ/SFPQ/ZNF319/ACTR5/ATP1B4/SAP30BP/SCML2/TLE5/LOC116499165/MYCBP/PFDN5/KAT5/MLF2/LIN52/ATXN1L/HSF2/SNAI1/RERE/HCFC2/KAT6A/NUP35/FOXN3/MTERF3/L3MBTL2/PDE8A/MN1/MLLT3/LOC116486791/LOC116499495/UBAP1/SAP30L/CNOT2/SFMBT2/LIMD1/ZMYND8/LRIF1/NFYC/LIN54/MTERF…	73
GO:0007189	adenylate cyclase-activating G protein-coupled receptor signaling pathway	4119-11-01	20/7478	0.55	0.998519	-0.00734339	0.594358	0.998172	GCGR/ADORA2A/ADGRG5/ADCY6/ADGRG6/ADGRL2/TBXA2R/LOC116500047/PTGER2/GHRH/ADGRG1	11
GO:0007165	signal transduction	96/4119	177/7478	0.542373	0.984672	-0.228524	0.620625	0.998172	PDE4D/MOB3A/RHPN1/VRK2/ARHGAP5/GRK4/ARHGAP12/SYDE2/ARHGAP19/STAM2/PDE4B/PCNT/NDRG4/MAGI3/IRAK4/PLPPR1/LOC116497423/RIN2/PPP2R5D/PDE5A/SCUBE3/PLPP1/RHPN2/TOM1/OSTF1/SRGAP2/NDRG3/PKN2/LOC116496671/YWHAZ/CHRNB3/CDK2/RASSF6/LOC116494367/LOC116499485/FAM13B/NFKBIB/CHRNB4/OLFM3/SRGAP3/FADD/OCRL/ANK3/GRK5/GRK7/CRADD/PLPP2/CCN2/PDE8B/LMBR1L/RGS12/SH3BP1/ARRB1/GABRD/EDARADD/ARHGAP26/ARAP3/AFDN/RAPH1/TP53B…	96
GO:0016575	histone deacetylation	14/4119	26/7478	0.538462	0.977571	-0.126856	0.62908	0.998172	HDAC11/HDAC2/TBL1XR1/MTA1/RCOR1/MIER1/MSL3/MIER2/TBL1X/SIN3B/HDAC3/MTA2/MORF4L1/MTA3	14
GO:0043066	negative regulation of apoptotic process	14/4119	26/7478	0.538462	0.977571	-0.126856	0.62908	0.998172	PIM3/MIEN1/PIM1/HYPK/LOC116491707/HIGD1A/API5/BIRC6/UBE2Z/PTMA/AREL1/LOC116499749/CAPN3/SH3RF2	14
GO:0000070	mitotic sister chromatid segregation	4119-06-01	7478-11-01	0.545455	0.990267	-0.0357711	0.635308	0.998172	TUBG1/LOC116494012/CDCA8/NCAPG2/KNSTRN/KNTC1	6
GO:0001755	neural crest cell migration	4119-06-01	7478-11-01	0.545455	0.990267	-0.0357711	0.635308	0.998172	SEMA4G/SEMA3D/SEMA7A/SEMA3F/SEMA6C/RADIL	6
GO:0006376	mRNA splice site recognition	4119-06-01	7478-11-01	0.545455	0.990267	-0.0357711	0.635308	0.998172	CELF5/SRSF4/CELF6/CELF3/PUF60/CELF1	6
GO:0007266	Rho protein signal transduction	4119-06-01	7478-11-01	0.545455	0.990267	-0.0357711	0.635308	0.998172	ROCK1/GNA12/PLEKHG5/ARHGEF12/ARHGDIA/CTNNAL1	6
GO:0007417	central nervous system development	4119-06-01	7478-11-01	0.545455	0.990267	-0.0357711	0.635308	0.998172	GBA2/ZNF76/SMO/APP/FMR1/FXR1	6
GO:0070534	protein K63-linked ubiquitination	4119-06-01	7478-11-01	0.545455	0.990267	-0.0357711	0.635308	0.998172	ITCH/TRAF6/TRAF1/TRAF2/TRAF3/RNF41	6
GO:0006260	DNA replication	15/4119	28/7478	0.535714	0.972583	-0.160941	0.639086	0.998172	ORC3/RPA2/SLX4/RPA3/BLM/POLD3/RTEL1/ORC4/TOP1MT/TICRR/RPA1/ORC6/RECQL4/RFC1/MCM4	15
GO:0042981	regulation of apoptotic process	23/4119	43/7478	0.534884	0.971076	-0.210626	0.643661	0.998172	ANP32E/PINK1/TRAF6/ANP32A/CARD19/LOC116497120/LOC116491006/FBXO11/DEDD/CRADD/BCL2L15/CIDEA/CASP9/LOC116494199/TP53BP2/TRAF1/TRAF2/USP42/APAF1/PPP1R13B/TRAF3/CARD9/LOC116496390	23
GO:0000027	ribosomal large subunit assembly	4119-07-01	13/7478	0.538462	0.977571	-0.0896229	0.646104	0.998172	RPL3/MDN1/RPL23A/LOC116500060/RPLP0/NLE1/TRAF7	7
GO:0030334	regulation of cell migration	4119-07-01	13/7478	0.538462	0.977571	-0.0896229	0.646104	0.998172	PLXNB1/LAMA5/FGF2/TMSB15B/DOCK10/AMOT/PLXNA1	7
GO:0030490	maturation of SSU-rRNA	4119-07-01	13/7478	0.538462	0.977571	-0.0896229	0.646104	0.998172	NOB1/LSM6/RPS28/RIOK3/SNU13/RIOK1/WDR3	7
GO:0045165	cell fate commitment	4119-07-01	13/7478	0.538462	0.977571	-0.0896229	0.646104	0.998172	PLAGL1/GATA2/PRDM15/LOC116494628/LOC116491168/PLAG1/WNT8B	7
GO:0001934	positive regulation of protein phosphorylation	4119-08-01	15/7478	0.533333	0.968261	-0.13625	0.656029	0.998172	MOB3A/VEGFC/MOB1B/BRAT1/MOB1A/FGF2/FMR1/FXR1	8
GO:0006368	transcription elongation by RNA polymerase II	4119-08-01	15/7478	0.533333	0.968261	-0.13625	0.656029	0.998172	ELOF1/ELL/PCID2/ELOA/SUPT5H/CDK12/CDK13/SUPT6H	8
GO:0006623	protein targeting to vacuole	4119-08-01	15/7478	0.533333	0.968261	-0.13625	0.656029	0.998172	TMEM50A/VPS37A/PIK3R4/VPS37B/VPS13C/GID4/AP3D1/VPS37C	8
GO:0010951	negative regulation of endopeptidase activity	4119-08-01	15/7478	0.533333	0.968261	-0.13625	0.656029	0.998172	SERPINF2/SERPIND1/SERPINI1/LOC116485601/SERPINF1/LOC116485368/TIMP3/LOC116485369	8
GO:0006874	intracellular calcium ion homeostasis	4119-09-01	17/7478	0.529412	0.961141	-0.17761	0.665241	0.998172	RIN2/STIM1/EDN1/TMEM203/STC2/ATP13A2/STIM2/ATP2C1/CHERP	9
GO:0010506	regulation of autophagy	4119-09-01	17/7478	0.529412	0.961141	-0.17761	0.665241	0.998172	DRAM2/WDR41/LOC116494864/CISD1/RRAGC/USP10/DRAM1/CISD2/MTMR4	9
GO:0046856	phosphatidylinositol dephosphorylation	4119-09-01	17/7478	0.529412	0.961141	-0.17761	0.665241	0.998172	SYNJ2/MTMR7/OCRL/SYNJ1/INPP5D/FIG4/INPP5F/INPP5E/PTEN	9
GO:0051260	protein homooligomerization	4119-09-01	17/7478	0.529412	0.961141	-0.17761	0.665241	0.998172	KCTD6/KCTD4/LOC116494411/ATL1/KCNS1/KCTD2/TNFAIP1/ATL2/KCTD9	9
GO:0006364	rRNA processing	18/4119	34/7478	0.529412	0.961141	-0.251466	0.66575	0.998172	LOC116486698/MPHOSPH10/EBNA1BP2/DROSHA/MDN1/IMP3/WDR36/GEMIN4/LOC116500060/LOC116501826/UTP18/LYAR/PWP1/RRP7A/RPS7/POP4/MRPL44/BYSL	18
GO:0070588	calcium ion transmembrane transport	4119-10-01	19/7478	0.526316	0.955521	-0.214956	0.673855	0.998172	TRPM2/RIN2/ATP2B1/CACNB3/CACNA1G/CACNB1/ITPR2/ITPR3/TRPM5/ATP2C1	10
GO:0006897	endocytosis	20/4119	38/7478	0.526316	0.955521	-0.304382	0.681321	0.998172	HIP1/EEA1/EPN3/CLINT1/C9orf72/HIP1R/HEATR5A/REPS2/EHD3/RALBP1/REPS1/SNX33/NECAP2/EPN2/EPS15L1/DENND1A/ATP9B/EHD4/SNX9/CSNK1G2	20
GO:0007265	Ras protein signal transduction	4119-12-01	23/7478	0.521739	0.947212	-0.280758	0.689611	0.998172	NRAS/SOS1/RASGEF1B/BRAP/HRAS/USP37/RALB/KSR1/USP8/RASGRP1/RASGEF1A/RALGPS1	12
GO:0007186	G protein-coupled receptor signaling pathway	52/4119	98/7478	0.530612	0.963321	-0.404724	0.694682	0.998172	ACKR4/GPR176/GPR27/RGS6/TAS1R1/LOC116497327/ADGRB2/LOC116493524/OPN4/GPR50/RGS9BP/LOC116500060/LPAR3/LOC116500281/LOC116498291/GPER1/LOC116489529/ADGRA3/GPR162/ARHGEF12/GRK2/LOC116495782/ACKR3/TPRA1/GPRC5B/CYSLTR1/CXCR4/RIC8A/LOC116501917/TSHR/LOC116501012/LOC116485403/LOC116502185/LOC116497409/RIC8B/LGR4/CELSR3/P2RY13/GNB1/LOC116502202/RHO/LOC116502210/LOC116490361/GPR161/CCL20/GPR143/GPR22/GPR1…	52
GO:0006974	DNA damage response	13/4119	25/7478	0.52	0.944054	-0.31026	0.696875	0.998172	POLE3/ARMT1/NAE1/BRAT1/PPP4R3A/PPP4R3B/MACROD2/STK11/TIPIN/FMR1/FXR1/CUL4B/SHPRH	13
GO:0007264	small GTPase mediated signal transduction	24/4119	46/7478	0.521739	0.947212	-0.397665	0.708559	0.998172	ARHGAP8/RHOT1/TIAM2/RHOU/LOC116494581/RHOT2/CDC42/RALBP1/RHEB/RAC1/DOCK9/RABIF/RAPGEF2/RHOA/ARHGAP32/DOCK10/GDI2/CHM/RHOH/DOCK2/RAC3/DOCK1/ARHGAP31/RHOF	24
GO:0000028	ribosomal small subunit assembly	4119-05-01	7478-10-01	0.5	0.907745	-0.323254	0.740306	0.998172	ERAL1/PWP2/RPS28/MRPS7/RRP7A	5
GO:0000077	DNA damage checkpoint signaling	4119-05-01	7478-10-01	0.5	0.907745	-0.323254	0.740306	0.998172	ATRIP/EIF2AK4/TP53BP1/RAD17/CHEK1	5
GO:0006270	DNA replication initiation	4119-05-01	7478-10-01	0.5	0.907745	-0.323254	0.740306	0.998172	ORC3/NOC3L/ORC4/CDC45/ORC6	5
GO:0006882	intracellular zinc ion homeostasis	4119-05-01	7478-10-01	0.5	0.907745	-0.323254	0.740306	0.998172	SLC39A6/SLC39A8/SLC30A1/SLC30A7/SLC39A14	5
GO:0007094	mitotic spindle assembly checkpoint signaling	4119-05-01	7478-10-01	0.5	0.907745	-0.323254	0.740306	0.998172	ZWILCH/BUB1/TEX14/MAD1L1/KNTC1	5
GO:0007596	blood coagulation	4119-05-01	7478-10-01	0.5	0.907745	-0.323254	0.740306	0.998172	SERPIND1/LOC116492577/IL10RB/P2RY8/P2RY12	5
GO:0036211	protein modification process	4119-05-01	7478-10-01	0.5	0.907745	-0.323254	0.740306	0.998172	TTLL12/PCMTD1/PCMT1/PCMTD2/UBL5	5
GO:0061640	cytoskeleton-dependent cytokinesis	4119-05-01	7478-10-01	0.5	0.907745	-0.323254	0.740306	0.998172	SEPTIN2/SEPTIN7/LOC116496104/DCTN3/SEPTIN11	5
GO:0071363	cellular response to growth factor stimulus	4119-05-01	7478-10-01	0.5	0.907745	-0.323254	0.740306	0.998172	ACVR1B/LOC116490458/BMPR2/ACVR2A/ACVR1	5
GO:1904262	negative regulation of TORC1 signaling	4119-05-01	7478-10-01	0.5	0.907745	-0.323254	0.740306	0.998172	SESN3/SESN2/NPRL2/CASTOR2/C1H12orf66	5
GO:0007020	microtubule nucleation	4119-06-01	7478-12-01	0.5	0.907745	-0.354155	0.741365	0.998172	NDE1/TUBGCP3/TUBG1/LOC116494635/TUBGCP6/NDEL1	6
GO:0051225	spindle assembly	4119-06-01	7478-12-01	0.5	0.907745	-0.354155	0.741365	0.998172	TUBGCP3/MAPRE3/HAUS6/MAPRE1/TUBGCP6/HAUS1	6
GO:0070098	chemokine-mediated signaling pathway	4119-06-01	7478-12-01	0.5	0.907745	-0.354155	0.741365	0.998172	ACKR1/LOC116497327/LOC116501917/LOC116497409/CCL20/LOC116497330	6
GO:1902476	chloride transmembrane transport	4119-06-01	7478-12-01	0.5	0.907745	-0.354155	0.741365	0.998172	SLC12A2/ANO3/ANO10/ANO7/LOC116485540/SLC12A3	6
GO:0006631	fatty acid metabolic process	4119-07-01	14/7478	0.5	0.907745	-0.382582	0.743578	0.998172	LOC116490404/LOC116489922/CPT1B/ACSF2/LOC116490405/ACBD4/NAAA	7
GO:0006744	ubiquinone biosynthetic process	4119-07-01	14/7478	0.5	0.907745	-0.382582	0.743578	0.998172	COQ3/COQ2/COQ6/COQ7/COQ8A/COQ5/FDXR	7
GO:0006869	lipid transport	4119-07-01	14/7478	0.5	0.907745	-0.382582	0.743578	0.998172	APOD/ABCA12/LOC116492087/GM2A/ABCA1/ESYT2/ABCA5	7
GO:0016925	protein sumoylation	4119-07-01	14/7478	0.5	0.907745	-0.382582	0.743578	0.998172	UBA6/LOC116492398/PIAS3/UBE2I/UBA2/NSMCE2/PIAS4	7
GO:0033617	mitochondrial cytochrome c oxidase assembly	4119-07-01	14/7478	0.5	0.907745	-0.382582	0.743578	0.998172	LOC116494178/LOC116486097/LOC116496386/LOC116489554/LOC116498392/LOC116496878/LOC116494735	7
GO:0007059	chromosome segregation	4119-09-01	18/7478	0.5	0.907745	-0.433924	0.749788	0.998172	NDE1/OIP5/CENPN/CDK5RAP2/MIS18A/CENPW/DLGAP5/PMF1/NDEL1	9
GO:0051603	proteolysis involved in protein catabolic process	4119-09-01	18/7478	0.5	0.907745	-0.433924	0.749788	0.998172	LGMN/CTSO/CTSK/PSMB7/PSMB5/CTSZ/LOC116498203/RNF123/CTSH	9
GO:0006302	double-strand break repair	4119-10-01	20/7478	0.5	0.907745	-0.457457	0.753351	0.998172	MYSM1/MTA1/RNF169/SMCHD1/APLF/BRCC3/RNF168/RNF8/APTX/EME1	10
GO:0007179	transforming growth factor beta receptor signaling pathway	4119-11-01	22/7478	0.5	0.907745	-0.479849	0.757061	0.998172	SMAD4/LOC116490458/LOC116485591/LOC116485592/LOC116499524/SMAD7/BAMBI/DUSP22/ACVR1/SMAD2/SMAD6	11
GO:0042127	regulation of cell population proliferation	4119-09-01	19/7478	0.473684	0.859969	-0.676732	0.818129	0.998172	JUN/STAT1/ALK/LOC116498619/LOC116500955/JUND/DUSP22/STAT3/LTK	9
GO:0006891	intra-Golgi vesicle-mediated transport	4119-10-01	21/7478	0.47619	0.864519	-0.688433	0.818257	0.998172	COPZ2/COPB1/COG5/COG6/TRAPPC10/PAFAH1B1/COG3/VTI1B/COPG2/COG2	10
GO:0006406	mRNA export from nucleus	4119-08-01	17/7478	0.470588	0.854348	-0.665729	0.818685	0.998172	THOC7/NUP85/NUP107/ALKBH5/THOC1/LOC116494598/THOC5/THOC2	8
GO:0007155	cell adhesion	4119-12-01	25/7478	0.48	0.871435	-0.712988	0.819902	0.998172	LMLN/CLDN5/LAMA5/CCN2/LOC116490624/CTNNAL1/CLDN19/JAM3/JUP/ALCAM/LOC116498123/COMP	12
GO:0000184	nuclear-transcribed mRNA catabolic process, nonsense-mediated decay	4119-07-01	15/7478	0.466667	0.847228	-0.655823	0.820184	0.998172	SMG1/SMG8/PNRC2/SMG7/PNRC1/UPF3B/SMG5	7
GO:0006914	autophagy	4119-07-01	15/7478	0.466667	0.847228	-0.655823	0.820184	0.998172	C9orf72/BECN1/STK35/TGFBRAP1/BCAS3/NRBF2/VPS39	7
GO:0016573	histone acetylation	4119-07-01	15/7478	0.466667	0.847228	-0.655823	0.820184	0.998172	LOC116488314/BRD8/KAT5/PHF20L1/NAA50/EP300/CREBBP	7
GO:0046777	protein autophosphorylation	4119-07-01	15/7478	0.466667	0.847228	-0.655823	0.820184	0.998172	PIM3/MAP3K13/PIM1/MKNK1/MAPKAPK2/STK35/MAPKAPK3	7
GO:0051092	positive regulation of NF-kappaB transcription factor activity	4119-07-01	15/7478	0.466667	0.847228	-0.655823	0.820184	0.998172	TNFRSF11A/TRAF6/TRIM37/IKBKB/RNF25/TRAF1/TRAF2	7
GO:0006906	vesicle fusion	4119-06-01	13/7478	0.461538	0.837918	-0.647658	0.823018	0.998172	STX17/VAMP3/STX16/VAMP8/STX7/VAMP7	6
GO:0008284	positive regulation of cell population proliferation	4119-06-01	13/7478	0.461538	0.837918	-0.647658	0.823018	0.998172	EAPP/FGF2/FGFR4/ERBB2/GHRH/MYC	6
GO:0016226	iron-sulfur cluster assembly	4119-06-01	13/7478	0.461538	0.837918	-0.647658	0.823018	0.998172	NUBP1/NUBPL/NUBP2/MMS19/CIAPIN1/NFU1	6
GO:0035725	sodium ion transmembrane transport	4119-06-01	13/7478	0.461538	0.837918	-0.647658	0.823018	0.998172	SLC12A2/SLC6A9/CACNA1G/SCN8A/SLC6A6/SLC12A3	6
GO:0044772	mitotic cell cycle phase transition	4119-06-01	13/7478	0.461538	0.837918	-0.647658	0.823018	0.998172	CCNG1/CCNJL/CCNF/CCNB3/CCNA2/CCNB2	6
GO:1902600	proton transmembrane transport	16/4119	33/7478	0.484848	0.880237	-0.763486	0.826217	0.998172	ATP1A1/ATP6V1G1/ATP5MC1/ATP6V1E1/ATP6V0B/ATP6V0A2/ATP5MC2/ATP6V0C/ATP6V0A1/ATP6V1B2/ATP6V0E1/SLC9A9/ATP6V0D1/SLC9A7/LOC116491399/ATP6V1H	16
GO:0000902	cell morphogenesis	4119-05-01	7478-11-01	0.454545	0.825222	-0.642338	0.827804	0.998172	NCKAP1/LOC116493990/CAPZB/CAP2/CYFIP2	5
GO:0002224	toll-like receptor signaling pathway	4119-05-01	7478-11-01	0.454545	0.825222	-0.642338	0.827804	0.998172	MAPKAPK2/TLR5/LOC116488958/TLR2/MAPKAPK3	5
GO:0006898	receptor-mediated endocytosis	4119-05-01	7478-11-01	0.454545	0.825222	-0.642338	0.827804	0.998172	LOC116485492/DNAJC13/DAB2/LMBR1L/CLTC	5
GO:0050821	protein stabilization	4119-05-01	7478-11-01	0.454545	0.825222	-0.642338	0.827804	0.998172	HSP90AB1/BAG3/BAG5/HYPK/TELO2	5
GO:0050853	B cell receptor signaling pathway	4119-05-01	7478-11-01	0.454545	0.825222	-0.642338	0.827804	0.998172	LOC116493723/CD79B/LCK/TEC/CTLA4	5
GO:0016192	vesicle-mediated transport	33/4119	66/7478	0.5	0.907745	-0.833586	0.831014	0.998172	CNIH1/AP1B1/STXBP3/ARL6/VPS33B/STXBP1/RIN2/VAMP3/LOC116496599/STX16/ARL1/HSPA13/VAMP8/VPS45/STX7/MAPK8IP3/ARL4A/AP2B1/TVP23A/VPS11/GGA1/SFT2D2/HSPA8/HSPA2/ZFYVE27/GDI2/SPAG9/CHM/AP4S1/YIPF1/TGFBRAP1/ARF3/VPS39	33
GO:0007015	actin filament organization	20/4119	41/7478	0.487805	0.885604	-0.813311	0.834221	0.998172	HIP1/MPRIP/HIP1R/LOC116490563/LOC116494581/POF1B/MYO1D/RAC1/MYO1B/TPM1/TPM4/WASL/TMSB15B/BRK1/TPM3/RAC3/TRIOBP/MYO1G/SHROOM4/ELMO3	20
GO:0000122	negative regulation of transcription by RNA polymerase II	38/4119	76/7478	0.5	0.907745	-0.895115	0.843997	0.998172	PER3/LDB1/ATXN1/PPARD/MTA1/DDIT3/FLCN/PPARA/GATA2/MIER1/CHD4/N4BP2L2/PCGF2/FHL2/NR0B2/MIER2/MXD1/DMAP1/LYAR/NR1D2/GATAD2A/BCOR/ZBTB45/GATAD2B/LOC116501651/CBX5/MIER3/SIN3B/CBX3/NFX1/ZNF513/NCOR1/MTA2/PCGF1/MTA3/LOC116500244/ZNF362/NCOR2	38
GO:0007166	cell surface receptor signaling pathway	14/4119	30/7478	0.466667	0.847228	-0.928407	0.866843	0.998172	GCGR/ADGRB2/MAPK6/ADGRA3/LOC116497897/RANBP10/CELSR3/ADGRG5/ADGRG6/ADGRL2/LOC116500047/PECAM1/ADGRG1/CD247	14
GO:0007268	chemical synaptic transmission	13/4119	28/7478	0.464286	0.842906	-0.92218	0.866884	0.998172	SNCG/APBA3/SPG11/CEP89/LOC116496671/CHRNB3/CHRNB4/CACNB3/GABRD/CACNB1/HTR2C/APBA1/LOC116485540	13
GO:0098609	cell-cell adhesion	15/4119	32/7478	0.46875	0.851011	-0.935241	0.867063	0.998172	TJP2/LOC116488189/IGDCC4/VEZT/CDON/ITGA6/ITGA9/TLN2/CTNND1/ITGA1/ITGAE/DST/NEO1/LPP/CTNNA1	15
GO:0006629	lipid metabolic process	4119-12-01	26/7478	0.461538	0.837918	-0.916726	0.867245	0.998172	PLCXD1/LIPG/PLCD4/PLCD3/GDE1/LPL/FADS1/DAGLB/FADS2/LOC116491927/LIPC/LOC116498615	12
GO:0043123	positive regulation of canonical NF-kappaB signal transduction	4119-11-01	24/7478	0.458333	0.832099	-0.912259	0.868002	0.998172	TMED4/LOC116501406/SHISA5/MAP3K14/PPM1A/PPM1B/TRAF2/SHARPIN/CARD9/TMEM9B/TRADD	11
GO:0006099	tricarboxylic acid cycle	4119-09-01	20/7478	0.45	0.81697	-0.90757	0.871128	0.998172	DHTKD1/OGDHL/ACLY/ACO2/FH/DLST/SDHA/SUCLG2/ACO1	9
GO:0000462	maturation of SSU-rRNA from tricistronic rRNA transcript (SSU-rRNA, 5.8S rRNA, LSU-rRNA)	4119-08-01	18/7478	0.444444	0.806884	-0.908321	0.873802	0.998172	UTP6/BMS1/PWP2/NOL10/UTP25/UTP3/FAM207A/RPS16	8
GO:0007005	mitochondrion organization	4119-08-01	18/7478	0.444444	0.806884	-0.908321	0.873802	0.998172	CHCHD10/RHOT1/MIEF1/CEP89/RHOT2/VPS13C/PHB2/LONP1	8
GO:0016311	dephosphorylation	4119-08-01	18/7478	0.444444	0.806884	-0.908321	0.873802	0.998172	THNSL2/MTMR8/LHPP/LOC116491495/MTMR6/HDHD2/ACP6/MTMR4	8
GO:0007052	mitotic spindle organization	4119-07-01	16/7478	0.4375	0.794277	-0.91216	0.877512	0.998172	TUBG1/STIL/DLGAP5/NUF2/PTPA/KIF4A/CKAP5	7
GO:0048015	phosphatidylinositol-mediated signaling	4119-07-01	16/7478	0.4375	0.794277	-0.91216	0.877512	0.998172	PIK3C2A/PIK3CG/PIK3C2B/PI4KB/PI4KA/PLCB2/PIK3CA	7
GO:0071222	cellular response to lipopolysaccharide	4119-06-01	14/7478	0.428571	0.778067	-0.920354	0.882597	0.998172	SHPK/CD180/NFKBIB/LOC116499305/NFKBIE/TNIP3	6
GO:0015986	proton motive force-driven ATP synthesis	4119-05-01	7478-12-01	0.416667	0.756454	-0.934937	0.889546	0.998172	ATP5MC1/ATP5MG/ATP5MC2/ATP5F1C/ATP5F1D	5
GO:0050852	T cell receptor signaling pathway	4119-05-01	7478-12-01	0.416667	0.756454	-0.934937	0.889546	0.998172	FYN/PTPN22/TEC/THEMIS/CTLA4	5
GO:0071805	potassium ion transmembrane transport	4119-05-01	7478-12-01	0.416667	0.756454	-0.934937	0.889546	0.998172	PKD2L1/TMEM38B/KCNS1/KCNK17/KCNN2	5
GO:0006893	Golgi to plasma membrane transport	4119-04-01	7478-10-01	0.4	0.726196	-0.959385	0.8991	0.998172	EXOC2/EXOC6/EXOC6B/LOC116494477	4
GO:0032508	DNA duplex unwinding	4119-04-01	7478-10-01	0.4	0.726196	-0.959385	0.8991	0.998172	DDX11/RTEL1/NBN/MCM9	4
GO:0035023	regulation of Rho protein signal transduction	4119-04-01	7478-10-01	0.4	0.726196	-0.959385	0.8991	0.998172	CDC42SE2/CDC42SE1/LOC116494367/LOC116493649	4
GO:0043410	positive regulation of MAPK cascade	4119-04-01	7478-10-01	0.4	0.726196	-0.959385	0.8991	0.998172	DOK4/TEK/ERBB2/DOK3	4
GO:0050870	positive regulation of T cell activation	4119-04-01	7478-10-01	0.4	0.726196	-0.959385	0.8991	0.998172	B2M/CYRIB/LOC116500234/HSPD1	4
GO:0030433	ubiquitin-dependent ERAD pathway	18/4119	39/7478	0.461538	0.837918	-1.12374	0.900329	0.998172	LOC116497615/LOC116489130/MAN1B1/MARCHF6/DNAJB12/FAF1/UFD1/AUP1/JKAMP/CLGN/DERL1/ECPAS/ANKZF1/DNAJB14/VCP/PSMC6/HSPA5/FBXO2	18
GO:0006508	proteolysis	57/4119	115/7478	0.495652	0.899851	-1.19846	0.901743	0.998172	LOC116499219/PREPL/LOC116499218/DPP8/DPP7/CAPN10/ADAMTS10/METAP1/LMLN/ADAMTS13/SCRN3/LOC116490558/LOC116497120/LOC116489440/AGBL2/ERMP1/MMP15/LOC116491006/RNPEPL1/MMP24/PRSS57/LOC116492577/MBTPS1/METAP2/FAP/LOC116499313/ST14/NRDC/CPM/LOC116494518/LOC116496149/LOC116494044/LOC116499183/CASP9/LOC116500521/LOC116491553/CASP7/LOC116501643/METAP1D/THOP1/MMP9/DPP9/LOC116492472/LOC116496148/LOC116493726…	57
GO:0015031	protein transport	14/4119	31/7478	0.451613	0.819898	-1.11266	0.901793	0.998172	CHMP2B/ARRDC1/LOC116489130/SCAMP5/LOC116493517/SNX4/ARRDC2/SCAMP4/DENND10/SCAMP1/SCAMP2/GDI2/AP4S1/COG2	14
GO:0006954	inflammatory response	23/4119	49/7478	0.469388	0.852168	-1.14962	0.901821	0.998172	ACKR1/LOC116497327/RARRES2/NFKB2/LOC116502392/C3AR1/LOC116501606/MAPKAPK2/LOC116501917/AFAP1L2/LOC116501551/LOC116497409/TNFRSF4/LOC116499328/TBXA2R/PTGER2/TLR5/LOC116488958/CCL20/CCR7/LOC116497330/TLR2/LOC116495504	23
GO:0031122	cytoplasmic microtubule organization	4119-10-01	23/7478	0.434783	0.789343	-1.12039	0.907994	0.998172	CLIP2/TUBGCP3/TUBG1/CAMSAP2/LOC116494635/LOC116485702/TUBGCP6/DST/HOOK3/CLIP4	10
GO:0000079	regulation of cyclin-dependent protein serine/threonine kinase activity	4119-09-01	21/7478	0.428571	0.778067	-1.12773	0.910782	0.998172	CCNYL1/CCNG1/CCNE2/CCNE1/CCNJL/CCNF/CCNB3/CCNA2/CCNB2	9
GO:0035025	positive regulation of Rho protein signal transduction	4119-08-01	19/7478	0.421053	0.764417	-1.13851	0.914291	0.998172	GPR174/LOC116490992/ARHGEF3/ITSN2/LPAR4/ITSN1/P2RY8/NET1	8
GO:0018105	peptidyl-serine phosphorylation	20/4119	44/7478	0.454545	0.825222	-1.28752	0.924645	0.998172	VRK2/LATS1/DYRK3/MKNK1/IKBKB/MAPKAPK2/MAST4/CAMK1D/HIPK1/STK35/TBK1/DYRK2/MAST3/HIPK2/VRK3/CAMK1/TTBK1/MAPKAPK3/UHMK1/CSNK1G2	20
GO:0035556	intracellular signal transduction	70/4119	142/7478	0.492958	0.894959	-1.39935	0.93087	0.998172	DAPK2/RGS6/LOC116496057/CAB39/PLCD4/DGKD/PASK/STK17A/PAK3/PLCD3/ARHGEF6/MAPK6/DAPK3/RASA2/DCLK2/DVL3/ARHGEF3/MARK1/MARK3/LOC116495990/SNRK/VAV2/MKNK1/STK17B/ASB9/SHC4/RPS6KA3/MAPKAPK2/NRBP2/ASB14/MAST4/MAPK1/HASPIN/STK4/LOC116499714/BLNK/CILK1/ASB7/ADCY6/SOCS4/PAK2/DNMBP/MAPK11/RPS6KA1/ITSN1/SOCS7/SHC1/WNK4/PAK4/MAST3/PIKFYVE/NRG4/PLEK2/NET1/KCTD9/TEC/KALRN/GPR155/SH3BP5/JAK1/MAPKAPK3/NIM1K/VAV1/…	70
GO:0032869	cellular response to insulin stimulus	4119-05-01	13/7478	0.384615	0.698265	-1.20569	0.931126	0.998172	RAB8B/INSIG1/RAB8A/LPIN1/LPIN2	5
GO:1990573	potassium ion import across plasma membrane	4119-05-01	13/7478	0.384615	0.698265	-1.20569	0.931126	0.998172	ATP1A1/SLC12A2/ATP1B3/LOC116485540/SLC12A3	5
GO:0007160	cell-matrix adhesion	4119-10-01	24/7478	0.416667	0.756454	-1.32326	0.936559	0.998172	FERMT2/ITGA6/ITGA9/TECTA/ITGA1/ITGAE/FERMT1/OTOA/MSLN/ITGB3	10
GO:0002181	cytoplasmic translation	4119-09-01	22/7478	0.409091	0.7427	-1.3383	0.939533	0.998172	LOC116501009/DRG2/RPL24/LOC116501405/RPL22L1/DRG1/LOC116487085/RPLP0/RPL26L1	9
GO:0006139	nucleobase-containing compound metabolic process	4119-04-01	7478-11-01	0.363636	0.660178	-1.24891	0.93984	0.998172	DDX11/TK2/EXD1/EXD2	4
GO:0032465	regulation of cytokinesis	4119-04-01	7478-11-01	0.363636	0.660178	-1.24891	0.93984	0.998172	KLHL13/ZFYVE26/ENTR1/BIRC6	4
GO:0032482	Rab protein signal transduction	4119-04-01	7478-11-01	0.363636	0.660178	-1.24891	0.93984	0.998172	RAB21/RAB33A/RAB39B/RAB30	4
GO:0034975	protein folding in endoplasmic reticulum	4119-04-01	7478-11-01	0.363636	0.660178	-1.24891	0.93984	0.998172	DNAJC10/EMC3/EMC1/EMC6	4
GO:0048856	anatomical structure development	4119-04-01	7478-11-01	0.363636	0.660178	-1.24891	0.93984	0.998172	HINFP/ATXN1L/LOC116500218/PAX5	4
GO:0051016	barbed-end actin filament capping	4119-04-01	7478-11-01	0.363636	0.660178	-1.24891	0.93984	0.998172	VIL1/CAPZB/FLII/ADD3	4
GO:0006413	translational initiation	4119-08-01	20/7478	0.4	0.726196	-1.35768	0.943066	0.998172	EIF4E3/EIF1AX/EIF1/EIF5/MTIF2/EIF3B/EIF1B/EIF2A	8
GO:0007156	homophilic cell adhesion via plasma membrane adhesion molecules	4119-08-01	20/7478	0.4	0.726196	-1.35768	0.943066	0.998172	HMCN1/PALLD/CDHR1/LOC116493990/CELSR3/CADM3/LOC116494755/DCHS1	8
GO:0006338	chromatin remodeling	18/4119	41/7478	0.439024	0.797044	-1.44294	0.944892	0.998172	EZH2/KDM4A/NPM2/KDM4C/CHD4/KAT2A/NPM3/INO80B/CHD1L/DMAP1/BRD4/HCFC2/LOC116501651/INO80/TADA2A/TTI1/INO80C/TADA2B	18
GO:0006486	protein glycosylation	16/4119	37/7478	0.432432	0.785076	-1.45119	0.94671	0.998172	ST3GAL5/ALG3/ST6GAL1/ST8SIA5/EXT2/ST3GAL2/FUT10/ST6GALNAC3/FKTN/B3GALT6/B3GNT5/FUT11/NUS1/B3GALNT2/EXTL2/B3GALNT1	16
GO:0001525	angiogenesis	4119-07-01	18/7478	0.388889	0.706024	-1.38272	0.947258	0.998172	TEK/MCAM/ACKR3/PKNOX1/JAM3/AMOT/CALD1	7
GO:0006935	chemotaxis	4119-06-01	16/7478	0.375	0.680808	-1.41527	0.952222	0.998172	ACKR4/C3AR1/ACKR3/CXCR4/LOC116485403/CCR7	6
GO:0030154	cell differentiation	33/4119	72/7478	0.458333	0.832099	-1.58519	0.955482	0.998172	ETV6/KIAA1522/SMAD4/ELF2/FSTL1/PPARD/NKX6-3/PPARA/RB1/ELK4/LOC116499524/GABPA/ELF1/SMAD7/FYN/FGF2/ELK3/RBL1/SPDEF/NR1D2/MEF2C/DDX3X/RBL2/NHSL2/LOC116500218/BLK/PRRC2C/SOX4/SMAD2/ETV7/SMAD6/JAK1/FSTL3	33
GO:0032456	endocytic recycling	4119-05-01	14/7478	0.357143	0.648389	-1.45813	0.958087	0.998172	WASHC1/RAB14/DENND1A/SNX12/SNX3	5
GO:0008630	intrinsic apoptotic signaling pathway in response to DNA damage	4119-04-01	7478-12-01	0.333333	0.605163	-1.51572	0.964987	0.998172	LOC116493504/CASP9/MCL1/BCL2	4
GO:0034314	Arp2/3 complex-mediated actin nucleation	4119-04-01	7478-12-01	0.333333	0.605163	-1.51572	0.964987	0.998172	WASHC1/ARPC5L/ARPC1A/JMY	4
GO:0007200	phospholipase C-activating G protein-coupled receptor signaling pathway	4119-07-01	19/7478	0.368421	0.668864	-1.60028	0.966488	0.998172	GPR174/C3AR1/LOC116501551/LPAR4/P2RY1/P2RY8/LOC116495504	7
GO:0030833	regulation of actin filament polymerization	4119-07-01	19/7478	0.368421	0.668864	-1.60028	0.966488	0.998172	ARPC5L/ABITRAM/CYFIP2/FCHSD1/CYRIB/PFN2/LOC116499749	7
GO:0045087	innate immune response	4119-12-01	30/7478	0.4	0.726196	-1.66393	0.967497	0.998172	TRIM14/LOC116493723/NFKB2/IFIH1/LOC116501606/FYN/LOC116499575/BLK/TRAF3/LCK/ANKRD17/DHX58	12
GO:0043484	regulation of RNA splicing	4119-06-01	17/7478	0.352941	0.640761	-1.64197	0.970511	0.998172	GRSF1/SRRM4/HNRNPLL/AKAP17A/PTBP1/CLK4	6
GO:0007229	integrin-mediated signaling pathway	4119-10-01	26/7478	0.384615	0.698265	-1.70659	0.971449	0.998172	FERMT2/ITGA6/ITGA9/SEMA7A/ITGA1/ITGAE/FERMT1/TEC/MADCAM1/ITGB3	10
GO:0007064	mitotic sister chromatid cohesion	4119-03-01	7478-10-01	0.3	0.544647	-1.59551	0.973018	0.998172	SMC3/NAA50/CHTF8	3
GO:0032922	circadian regulation of gene expression	4119-03-01	7478-10-01	0.3	0.544647	-1.59551	0.973018	0.998172	PER3/CRY1/CRY2	3
GO:0006357	regulation of transcription by RNA polymerase II	227/4119	447/7478	0.50783	0.92196	-1.88416	0.97321	0.998172	E2F8/ETV6/MED17/NCOA7/MED8/MED9/ASCL3/SMAD4/ARNTL/ELF2/E2F5/JUN/TBL1XR1/HMGB1/STAT1/MLXIP/LIN9/HINFP/IKZF4/PIAS3/PCGF3/AIRE/RFX2/ZNF648/NKX6-3/RFXANK/PLAGL1/ZBTB33/ARNTL2/BRWD3/KLF3/TCF7L2/ZXDC/ARID4B/RFXAP/ZNF639/RCOR1/ZNF143/ZHX1/MED26/MXD4/CHD2/ZBTB6/NFKB2/RB1/CEBPG/IRF2BP2/ELK4/CDC5L/RARA/TGIF1/FOXP1/UBP1/SMARCD2/VGLL1/EPAS1/FOXK2/LOC116500251/ATF2/LOC116499524/TFDP2/SIX4/GABPA/PSIP1/LOC11650…	227
GO:0045944	positive regulation of transcription by RNA polymerase II	47/4119	102/7478	0.460784	0.836549	-1.84048	0.973565	0.998172	CCNC/LDB1/KANSL3/YAP1/PPARD/PPARA/GATA2/SREBF2/SRF/SS18L2/SSBP3/KAT2A/BCL9L/SETD3/ASXL2/BCLAF1/PAXBP1/LOC116488314/LOC116489144/IKBKB/GMEB1/STOX1/ASXL3/NR1D2/MEF2C/GMEB2/PPRC1/LOC116486360/LPIN1/RNF4/BCL9/TP53BP1/BRCA1/EP300/LOC116500218/SLC30A9/LPIN2/CREBBP/SOX4/NCOA6/JUP/PTMA/GABPB1/HIPK2/TET3/LOC116499298/CASZ1	47
GO:0033627	cell adhesion mediated by integrin	4119-05-01	15/7478	0.333333	0.605163	-1.69497	0.975028	0.998172	ITGA6/ITGA9/ITGA1/ITGAE/ITGB3	5
GO:0000209	protein polyubiquitination	22/4119	52/7478	0.423077	0.768092	-1.85821	0.976907	0.998172	RNF19A/ARIH1/LOC116485694/UBE2E3/NHLRC3/MARCHF8/MKRN2/ANKIB1/UBE3C/PPIL2/CDC34/LOC116501564/RNF114/TRIM2/ARIH2/TRAF7/UBE2L6/PELI2/AREL1/UBE2G1/ERCC8/SHPRH	22
GO:0000278	mitotic cell cycle	20/4119	49/7478	0.408163	0.741016	-2.014	0.984373	0.998172	WEE1/LOC116498916/TUBGCP3/TUBG1/LOC116490513/TUBB4B/TUBB1/SNX33/CENPW/LOC116487630/HASPIN/WDHD1/TUBD1/LOC116490512/TUBGCP6/LOC116499992/LOC116485793/SNX9/TUBB6/CLTC	20
GO:0003333	amino acid transmembrane transport	4119-03-01	7478-11-01	0.272727	0.495133	-1.85547	0.98546	0.998172	SLC38A6/SLC7A10/SLC38A10	3
GO:0016485	protein processing	4119-03-01	7478-11-01	0.272727	0.495133	-1.85547	0.98546	0.998172	LOC116500759/MME/PITRM1	3
GO:0006096	glycolytic process	4119-04-01	14/7478	0.285714	0.518711	-1.9959	0.988815	0.998172	ALDOB/PGAM1/ENO1/HK3	4
GO:0032012	regulation of ARF protein signal transduction	4119-03-01	7478-12-01	0.25	0.453872	-2.0965	0.992284	0.998172	ARFGEF1/CYTH3/IQSEC1	3
GO:0007507	heart development	4119-06-01	20/7478	0.3	0.544647	-2.25791	0.993757	0.998172	LOC116490458/MEF2C/CACYBP/ACVR1/PDLIM5/DNAAF4	6
GO:0090630	activation of GTPase activity	4119-08-01	25/7478	0.32	0.580957	-2.3239	0.99437	0.998172	TIAM2/GARNL3/TBC1D22A/RAP1GAP2/TBC1D25/TBC1D15/SIPA1L1/ARHGEF26	8
GO:0007099	centriole replication	4119-02-01	7478-10-01	0.2	0.363098	-2.23165	0.995587	0.998172	CDK5RAP2/RTTN	2
GO:0030036	actin cytoskeleton organization	17/4119	46/7478	0.369565	0.670942	-2.47887	0.995683	0.998172	PACSIN2/PHACTR2/TESK2/ARHGEF10/DIAPH3/THSD7B/CAPZB/IQSEC1/FLNB/AMOT/PARVB/PFN2/PLEK2/WASF2/FHL3/PDLIM5/SPTBN1	17
GO:0019221	cytokine-mediated signaling pathway	4119-09-01	29/7478	0.310345	0.563428	-2.60832	0.997507	0.998172	IL6ST/IL12RB2/LOC116502140/LOC116498619/LOC116485928/LOC116500914/IL21R/LOC116499305/JAK1	9
GO:0030041	actin filament polymerization	4119-02-01	7478-11-01	0.181818	0.330089	-2.46204	0.997837	0.998172	DIAPH3/GAS7	2
GO:0006955	immune response	27/4119	70/7478	0.385714	0.70026	-2.78996	0.998172	0.998172	B2M/ACKR4/LOC116500245/IL15/NFIL3/LOC116497327/CTSK/MARCHF8/LOC116495802/C9/CXCR4/LOC116500260/LOC116501917/LOC116485403/LOC116497409/LOC116500261/LOC116489530/TLR5/LOC116498203/LOC116488958/CCL20/CTLA4/CCR7/LOC116497330/TLR2/LOC116495803/CTSH	27

## Sheet: Table S7_RHvWWWD_KEGG
Table S7: KEGG results from genes differentially expressed between RH and WWWD. geneID is the KEGG gene IDs that were DEGs
category	subcategory	ID	Description	GeneRatio	BgRatio	RichFactor	FoldEnrichment	zScore	pvalue	p.adjust	geneID	Count
Genetic Information Processing	Folding, sorting and degradation	ko03018	RNA degradation	43/2249	53/3920	0.811321	1.41413	3.52112	0.000211257	0.0709822	K00850/K12606/K12624/K14443/K12607/K12592/K03514/K12625/K12589/K12591/K12623/K12572/K12626/K12627/K18681/K12619/K03678/K12593/K12586/K12571/K13126/K03681/K12611/K00962/K07573/K12620/K12603/K12610/K12604/K12622/K10643/K12618/K12584/K01689/K12581/K12605/K12590/K03679/K12615/K04077/K12614/K12598/K01148	43
Genetic Information Processing	Replication and repair	ko03430	Mismatch repair	15/2249	16/3920	0.9375	1.63406	2.94801	0.00174665	0.293437	K03111/K10747/K08735/K10739/K10740/K08737/K08739/K08734/K03504/K10858/K04802/K10756/K07466/K10755/K10754	15
Human Diseases	Neurodegenerative disease	ko05014	Amyotrophic lateral sclerosis	157/2249	238/3920	0.659664	1.14979	2.76586	0.00323486	0.362305	K02126/K04572/K03883/K12192/K03878/K00412/K02256/K03949/K04441/K10408/K03950/K17095/K03880/K03879/K02125/K02262/K03936/K22759/K03939/K03881/K13241/K02261/K03964/K14299/K04348/K02264/K04575/K08333/K05688/K04452/K14308/K02265/K19026/K12650/K03062/K23609/K03941/K14300/K14310/K07925/K01370/K16575/K03035/K09027/K23610/K03884/K07374/K03882/K08852/K10426/K02128/K00411/K03028/K03037/K14304/K14301/K10435/…	157
Genetic Information Processing	Transcription	ko03022	Basal transcription factors	24/2249	30/3920	0.8	1.3944	2.51544	0.00802292	0.60046	K03128/K03143/K03135/K03125/K10845/K03127/K03124/K14535/K03130/K03120/K03137/K03122/K14649/K03136/K03132/K03139/K03126/K03129/K03121/K03123/K10842/K03142/K14650/K10843	24
Metabolism	Nucleotide metabolism	ko00240	Pyrimidine metabolism	23/2249	29/3920	0.793103	1.38238	2.39748	0.0114001	0.60046	K00943/K00857/K00940/K13809/K01510/K24242/K00876/K25435/K01493/K01081/K11540/K01513/K01511/K01937/K19970/K13421/K07023/K00254/K00757/K12305/K10808/K12304/K01518	23
Metabolism	Global and overview maps	ko01212	Fatty acid metabolism	27/2249	35/3920	0.771429	1.3446	2.37544	0.0118598	0.60046	K00232/K11539/K10258/K10703/K00507/K10251/K07508/K00645/K09458/K00626/K11262/K01897/K10244/K09478/K22540/K07511/K00022/K00249/K10224/K00248/K10226/K07509/K15013/K00665/K07513/K07515/K10247	27
Metabolism	Glycan biosynthesis and metabolism	ko00511	Other glycan degradation	2249-11-01	3920-12-01	0.916667	1.59775	2.40561	0.0125096	0.60046	K12357/K12312/K01206/K17108/K01444/K12309/K01192/K01191/K01201/K14459/K12373	11
Human Diseases	Neurodegenerative disease	ko05016	Huntington disease	123/2249	189/3920	0.650794	1.13433	2.19578	0.0163482	0.670909	K02126/K03883/K03878/K00412/K02256/K03017/K03949/K10408/K03950/K04559/K03880/K03879/K02125/K02262/K03936/K03939/K03881/K06067/K02261/K03964/K02264/K08333/K02265/K03062/K03941/K05863/K16575/K11829/K03035/K03884/K07374/K04398/K03008/K03882/K08852/K10426/K03012/K02128/K00411/K03028/K03037/K00416/K03954/K02739/K03968/K04440/K08334/K07375/K03011/K03967/K03033/K02734/K03943/K05862/K03014/K02728/K03934/…	123
Genetic Information Processing	Replication and repair	ko03420	Nucleotide excision repair	31/2249	42/3920	0.738095	1.2865	2.16539	0.0203589	0.670909	K02326/K03017/K03143/K10747/K10739/K10845/K10740/K10838/K03008/K03012/K03011/K23720/K03014/K03504/K10841/K02325/K04802/K10847/K10756/K07466/K03010/K03013/K10755/K10754/K03016/K10609/K10842/K03142/K10843/K10570/K03868	31
Cellular Processes	Cell growth and death	ko04214	Apoptosis - fly	27/2249	36/3920	0.75	1.30725	2.1483	0.0217146	0.670909	K09428/K04448/K24070/K04728/K07870/K03175/K08791/K05770/K03386/K04398/K04727/K03262/K04397/K04440/K07611/K01527/K04371/K20216/K02084/K08669/K10586/K04426/K08738/K06030/K17065/K04412/K04365	27
Metabolism	Global and overview maps	ko01240	Biosynthesis of cofactors	57/2249	83/3920	0.686747	1.197	2.10426	0.0219643	0.670909	K00831/K20967/K15376/K00591/K06125/K01950/K01930/K09458/K00798/K15734/K01598/K01939/K11153/K00789/K00940/K17497/K01756/K00861/K14163/K07758/K00600/K00763/K06126/K06134/K21456/K09680/K00486/K00128/K06127/K13809/K23735/K01698/K18532/K11540/K01432/K00953/K02318/K01937/K01195/K01737/K00012/K13421/K00939/K00254/K00858/K13403/K13402/K01749/K10105/K00868/K10106/K00002/K06210/K05357/K03644/K00382/K11204	57
Metabolism	Carbohydrate metabolism	ko00650	Butanoate metabolism	2249-12-01	14/3920	0.857143	1.494	2.14791	0.025606	0.716967	K00139/K00109/K13524/K00019/K00626/K07511/K01641/K00022/K01896/K00248/K07515/K01640	12
Metabolism	Lipid metabolism	ko00071	Fatty acid degradation	18/2249	23/3920	0.782609	1.36408	2.0314	0.0312081	0.80661	K00232/K13239/K07508/K00626/K01897/K09478/K07511/K13238/K00128/K00022/K00249/K00248/K07509/K15013/K07513/K07515/K00121/K00149	18
Metabolism	Energy metabolism	ko00680	Methane metabolism	2249-11-01	13/3920	0.846154	1.47484	1.98927	0.038959	0.862494	K00850/K00831/K01623/K01070/K00600/K01895/K01834/K03841/K01689/K00121/K00863	11
Metabolism	Metabolism of cofactors and vitamins	ko00785	Lipoic acid metabolism	2249-11-01	13/3920	0.846154	1.47484	1.98927	0.038959	0.862494	K00161/K15791/K02437/K00164/K00166/K23735/K00167/K00658/K10105/K03644/K00382	11
Genetic Information Processing	Replication and repair	ko03460	Fanconi anemia pathway	30/2249	42/3920	0.714286	1.245	1.85173	0.0430174	0.862494	K08775/K10739/K10905/K10870/K10484/K10740/K10898/K10901/K10888/K08734/K10858/K10896/K11832/K10891/K10892/K15363/K10894/K15361/K06054/K11137/K07466/K10605/K10895/K10897/K11511/K03165/K10882/K15362/K10889/K03510	30
Metabolism	Carbohydrate metabolism	ko00640	Propanoate metabolism	17/2249	22/3920	0.772727	1.34686	1.89252	0.0436381	0.862494	K00232/K13524/K11262/K05606/K00140/K05605/K00166/K07511/K01895/K00167/K00248/K18426/K07515/K01946/K01900/K00016/K00382	17
Metabolism	Energy metabolism	ko00190	Oxidative phosphorylation	67/2249	102/3920	0.656863	1.14491	1.72018	0.0516582	0.875635	K02126/K03883/K03878/K02260/K00412/K02256/K03949/K03950/K03880/K03879/K02125/K02262/K03936/K03939/K03881/K02261/K03964/K02264/K11725/K02265/K03941/K02152/K02258/K03884/K03882/K02128/K00411/K02150/K00416/K03662/K03954/K03661/K03968/K02154/K03967/K03943/K02149/K02140/K03934/K03957/K03944/K02266/K02130/K02155/K03952/K02263/K02147/K02153/K03938/K00234/K02136/K03935/K03966/K02146/K11352/K03953/K08738/…	67
Metabolism	Global and overview maps	ko01232	Nucleotide metabolism	31/2249	44/3920	0.704545	1.22802	1.76442	0.051675	0.875635	K00759/K00943/K01488/K00857/K00088/K01939/K00940/K01756/K00364/K01490/K13809/K01510/K24242/K00876/K25435/K01493/K01081/K18532/K01513/K01511/K06928/K01937/K01509/K19970/K07023/K00939/K00757/K12305/K10808/K00942/K12304	31
Genetic Information Processing	Replication and repair	ko03410	Base excision repair	20/2249	27/3920	0.740741	1.29111	1.76072	0.0561573	0.875635	K02326/K03575/K07759/K24070/K10802/K10747/K10773/K03652/K10567/K10776/K03504/K10800/K02325/K11687/K04802/K10756/K10863/K03512/K10755/K10754	20
Organismal Systems	Immune system	ko04622	RIG-I-like receptor signaling pathway	27/2249	38/3920	0.710526	1.23845	1.71335	0.0587384	0.875635	K04441/K12650/K03175/K04398/K04734/K12646/K27391/K12647/K08601/K02581/K04440/K12651/K07209/K02373/K08336/K09447/K11594/K04416/K05410/K03173/K12648/K03174/K02861/K12649/K03171/K12656/K00863	27
Genetic Information Processing	Translation	ko03013	Nucleocytoplasmic transport	55/2249	83/3920	0.662651	1.155	1.65563	0.0601679	0.875635	K03231/K13176/K03345/K12160/K14299/K14290/K14308/K14291/K14300/K14310/K10577/K18755/K14321/K14304/K14301/K25202/K14303/K13171/K20222/K13151/K14314/K15436/K18723/K14297/K14325/K23583/K20724/K14306/K14324/K15043/K25203/K15042/K14320/K14305/K14313/K12876/K14298/K12172/K12878/K25201/K14307/K14309/K14293/K14316/K12883/K14317/K20224/K14328/K13174/K14302/K07936/K14284/K14312/K12879/K12877	55
Environmental Information Processing	Signal transduction	ko04341	Hedgehog signaling pathway - fly	14/2249	18/3920	0.777778	1.35566	1.75439	0.0615359	0.875635	K08291/K04678/K06225/K03083/K03869/K06228/K03094/K24680/K06226/K03362/K10523/K06229/K08958/K03868	14
Genetic Information Processing	Folding, sorting and degradation	ko03050	Proteasome	25/2249	35/3920	0.714286	1.245	1.68886	0.0625454	0.875635	K03062/K03035/K03028/K03037/K06696/K02739/K03033/K02734/K06699/K02728/K02737/K02729/K03061/K02730/K03032/K03030/K06693/K03029/K03038/K02735/K02727/K06698/K03064/K02725/K06700	25
Metabolism	Glycan biosynthesis and metabolism	ko00514	Other types of O-glycan biosynthesis	13/2249	17/3920	0.764706	1.33288	1.59554	0.0859397	0.970585	K13667/K00778/K03691/K09653/K05948/K07966/K00710/K00731/K23800/K18134/K07967/K00728/K13675	13
Metabolism	Lipid metabolism	ko00061	Fatty acid biosynthesis	2249-09-01	3920-11-01	0.818182	1.42609	1.64156	0.0873393	0.970585	K11539/K00645/K09458/K11262/K01897/K22540/K15013/K00665/K01946	9
NA	NA	ko04980	Cobalamin transport and metabolism	2249-09-01	3920-11-01	0.818182	1.42609	1.64156	0.0873393	0.970585	K00548/K00798/K14618/K20828/K14617/K07588/K26006/K05678/K13279	9
Environmental Information Processing	Signal transduction	ko04070	Phosphatidylinositol signaling system	32/2249	47/3920	0.680851	1.18672	1.49387	0.0879196	0.970585	K18083/K00920/K20279/K00889/K05857/K00901/K00923/K01109/K10572/K00981/K00915/K00911/K13024/K01099/K07756/K02183/K03084/K21798/K20278/K19801/K01092/K01110/K04959/K04960/K00921/K00888/K13711/K05858/K15759/K18082/K00913/K00922	32
Metabolism	Lipid metabolism	ko01040	Biosynthesis of unsaturated fatty acids	2249-11-01	14/3920	0.785714	1.3695	1.60658	0.08792	0.970585	K00232/K10258/K01068/K10703/K00507/K10251/K10244/K10224/K10226/K07513/K10247	11
Human Diseases	Neurodegenerative disease	ko05020	Prion disease	104/2249	166/3920	0.626506	1.092	1.40501	0.0920463	0.970585	K02126/K03883/K03878/K00412/K02256/K03949/K04441/K03950/K03880/K03879/K02125/K02262/K03936/K03939/K03881/K02261/K03964/K04348/K02264/K04452/K02265/K03062/K03941/K05863/K03035/K03083/K04853/K03884/K07374/K03882/K02128/K00411/K03028/K04450/K03037/K00416/K08011/K03954/K02739/K03968/K04440/K07375/K03967/K04392/K03033/K02734/K03943/K05703/K05862/K02728/K04000/K03934/K03957/K02737/K02729/K03061/K03944/…	104
Genetic Information Processing	Translation	ko00970	Aminoacyl-tRNA biosynthesis	20/2249	28/3920	0.714286	1.245	1.50921	0.0921199	0.970585	K01874/K01866/K00604/K01868/K01870/K01867/K01893/K10837/K01892/K01872/K14163/K01876/K03341/K22503/K01875/K02433/K01881/K02434/K01890/K01889	20
Human Diseases	Infectious disease: viral	ko05169	Epstein-Barr virus infection	77/2249	121/3920	0.636364	1.10918	1.41512	0.0924367	0.970585	K08055/K05654/K05653/K04441/K11859/K06067/K04448/K11220/K05130/K06626/K04733/K03062/K03175/K06856/K03035/K04469/K04398/K04734/K06618/K12646/K03875/K03028/K03037/K02206/K11838/K06066/K08056/K05131/K02581/K04440/K04392/K03033/K07209/K01510/K02373/K04726/K04466/K06751/K03061/K04399/K03032/K06450/K06053/K07371/K06054/K09447/K06627/K03030/K05410/K03173/K03029/K03038/K04432/K06620/K04692/K02084/K12648/…	77
Cellular Processes	Transport and catabolism	ko04145	Phagosome	46/2249	70/3920	0.657143	1.1454	1.42387	0.0955472	0.972844	K05654/K05653/K10416/K12478/K06560/K02152/K06856/K13505/K13885/K07374/K10413/K10789/K02150/K08011/K07342/K13883/K03662/K03661/K02154/K07375/K04392/K07888/K02149/K06503/K08488/K06751/K05692/K08517/K02155/K02147/K02153/K07897/K10414/K02146/K10956/K01330/K00921/K10169/K08009/K12182/K06493/K06752/K02144/K10159/K08492/K04659	46
Human Diseases	Neurodegenerative disease	ko05022	Pathways of neurodegeneration - multiple diseases	172/2249	281/3920	0.6121	1.06689	1.3499	0.0986192	0.97459	K02126/K04572/K03883/K12192/K03878/K00412/K02256/K04515/K03949/K04441/K10408/K03950/K04559/K03880/K03879/K02125/K02262/K07828/K03936/K03939/K03881/K13241/K02261/K03964/K23616/K04348/K03096/K02264/K04575/K08333/K05688/K04452/K02265/K19026/K12650/K03062/K23609/K03941/K07925/K05863/K16575/K03035/K09027/K03083/K04853/K23610/K03884/K07374/K04398/K03882/K08852/K10426/K02128/K09488/K00411/K02353/K03028/…	172
Organismal Systems	Immune system	ko04624	Toll and Imd signaling pathway	16/2249	22/3920	0.727273	1.26763	1.46025	0.105116	0.999518	K04441/K04448/K04733/K04398/K04734/K04450/K10580/K04428/K20703/K04440/K07209/K02373/K16060/K06689/K04432/K03362	16
Genetic Information Processing	Replication and repair	ko03440	Homologous recombination	21/2249	30/3920	0.7	1.2201	1.40377	0.110317	0.999518	K20774/K03111/K08775/K04728/K10739/K10870/K10740/K11864/K10901/K10880/K03504/K07466/K10875/K10867/K10605/K10897/K10877/K03165/K10882/K15362/K20773	21
Organismal Systems	Nervous system	ko04721	Synaptic vesicle cycle	21/2249	30/3920	0.7	1.2201	1.40377	0.110317	0.999518	K05038/K15292/K02152/K23484/K02150/K03661/K02154/K02149/K11825/K04645/K02155/K08486/K04644/K02147/K02153/K07882/K02146/K11824/K02144/K04646/K04560	21
Cellular Processes	Cell growth and death	ko04218	Cellular senescence	60/2249	94/3920	0.638298	1.11255	1.28126	0.119358	0.999518	K04441/K07828/K04682/K04348/K04728/K21773/K06626/K04388/K05863/K10995/K06618/K10903/K02206/K06641/K10994/K10752/K07208/K05862/K04443/K04681/K06751/K02833/K02183/K04982/K21775/K04371/K09408/K14381/K21771/K08826/K07203/K06627/K07207/K16332/K05864/K10867/K06645/K04432/K06620/K20858/K03362/K01110/K04959/K04402/K04377/K04446/K04960/K07205/K02216/K04366/K21776/K06268/K04500/K04456/K07830/K07206/K21770/…	60
Organismal Systems	Excretory system	ko04966	Collecting duct acid secretion	2249-10-01	13/3920	0.769231	1.34077	1.42758	0.124395	0.999518	K18245/K02152/K02150/K02154/K02149/K02155/K02147/K02153/K02146/K13627	10
Metabolism	Metabolism of other amino acids	ko00450	Selenocompound metabolism	2249-08-01	3920-10-01	0.8	1.3944	1.44857	0.128248	0.999518	K01874/K00816/K00548/K22182/K10837/K01008/K03341/K01763	8
Organismal Systems	Sensory system	ko04745	Phototransduction - fly	2249-08-01	3920-10-01	0.8	1.3944	1.44857	0.128248	0.999518	K04515/K13807/K00910/K04634/K02183/K05692/K13806/K05858	8
Metabolism	Amino acid metabolism	ko00280	Valine, leucine and isoleucine degradation	25/2249	37/3920	0.675676	1.1777	1.2598	0.136752	0.999518	K13524/K07508/K00626/K05606/K00140/K05605/K09478/K00166/K07511/K01641/K01969/K00128/K00022/K00249/K00167/K00248/K07509/K00020/K05607/K07513/K07515/K01640/K00827/K00149/K00382	25
Metabolism	Global and overview maps	ko01110	Biosynthesis of secondary metabolites	148/2249	243/3920	0.609053	1.06158	1.14968	0.139308	0.999518	K00006/K12317/K05955/K16342/K00232/K00850/K10258/K01068/K00831/K10703/K13356/K08074/K05906/K00825/K01852/K00591/K06125/K01581/K13241/K10251/K00161/K07508/K00816/K00587/K00645/K00548/K00626/K07750/K15791/K00901/K00791/K11262/K01613/K00088/K01047/K02437/K01196/K00789/K01080/K00164/K13273/K00940/K14455/K01623/K10244/K17497/K16343/K00981/K01756/K00851/K00861/K08730/K14163/K09478/K00276/K00600/K01648/…	148
Human Diseases	Neurodegenerative disease	ko05012	Parkinson disease	110/2249	179/3920	0.614525	1.07112	1.12977	0.146171	0.999518	K02126/K03883/K03878/K00412/K02256/K04515/K03949/K03950/K03880/K03879/K02125/K02262/K03936/K03939/K03881/K14709/K02261/K03964/K02264/K05688/K04452/K02265/K03062/K03941/K14717/K05863/K03035/K09027/K03884/K07374/K03882/K08852/K02128/K09488/K00411/K03028/K03037/K00416/K03954/K02739/K04266/K03968/K04440/K07375/K03967/K03033/K02734/K03943/K05862/K02728/K03934/K03957/K14712/K02737/K05687/K02729/K14714/…	110
Metabolism	Lipid metabolism	ko00564	Glycerophospholipid metabolism	31/2249	47/3920	0.659574	1.14964	1.19717	0.146889	0.999518	K00006/K00894/K16342/K06129/K00901/K01613/K01047/K06124/K01080/K16343/K00981/K08730/K13513/K06130/K00968/K19007/K00993/K13511/K15728/K13514/K00995/K08744/K00967/K13523/K13510/K13506/K00629/K22697/K16860/K01115/K00649	31
Organismal Systems	Endocrine system	ko04929	GnRH secretion	18/2249	26/3920	0.692308	1.20669	1.2266	0.15187	0.999518	K07828/K04955/K04853/K04246/K04634/K02833/K04635/K04854/K04371/K04439/K04956/K04959/K04960/K04943/K04366/K05858/K04456/K00922	18
Human Diseases	Neurodegenerative disease	ko05010	Alzheimer disease	141/2249	232/3920	0.607759	1.05932	1.08057	0.155682	0.999518	K02126/K03883/K03878/K00412/K02256/K03949/K03950/K03880/K03879/K04532/K02125/K02262/K07828/K03936/K03939/K03881/K14709/K13241/K02261/K03964/K04348/K03096/K02264/K06704/K08333/K04452/K02265/K03062/K03941/K14717/K07187/K05863/K03035/K09027/K03083/K04853/K03884/K07374/K04398/K03882/K08852/K02128/K00411/K02353/K03028/K03037/K02157/K00416/K03954/K02739/K03968/K04397/K04440/K08334/K07375/K03967/K02375/…	141
Cellular Processes	Cell growth and death	ko04217	Necroptosis	46/2249	72/3920	0.638889	1.11358	1.12837	0.156638	0.999518	K12192/K16342/K24782/K04515/K11859/K24070/K10802/K11220/K11251/K05130/K01370/K05863/K17595/K04398/K04727/K15637/K12350/K08601/K12198/K05131/K04440/K12195/K05862/K00261/K02373/K04726/K11224/K16060/K00522/K04982/K12196/K14381/K04722/K05864/K03173/K04692/K10630/K03767/K02861/K15053/K12194/K17065/K11217/K02161/K03171/K15040	46
Metabolism	Carbohydrate metabolism	ko00562	Inositol phosphate metabolism	29/2249	44/3920	0.659091	1.14879	1.15136	0.159097	0.999518	K18083/K00920/K20279/K00889/K05857/K00923/K01109/K03103/K10572/K00140/K00915/K21289/K00911/K01099/K03084/K22913/K21798/K20278/K19801/K01771/K01092/K01110/K00921/K00888/K13711/K05858/K18082/K00913/K00922	29
Metabolism	Lipid metabolism	ko00062	Fatty acid elongation	2249-11-01	15/3920	0.733333	1.2782	1.25223	0.161098	0.999518	K10258/K01068/K10703/K10251/K07508/K10244/K07511/K00022/K07509/K07515/K10247	11
Cellular Processes	Cell growth and death	ko04111	Cell cycle - yeast	35/2249	54/3920	0.648148	1.12972	1.11344	0.164872	0.999518	K06678/K03348/K02605/K06685/K09173/K03352/K02178/K06641/K18669/K03363/K02213/K02219/K03357/K02606/K04354/K06639/K03350/K06669/K04371/K03351/K02214/K03094/K06679/K06628/K06671/K06662/K03355/K03354/K02216/K02608/K03364/K03349/K03358/K02212/K03868	35
Metabolism	Amino acid metabolism	ko00250	Alanine, aspartate and glutamate metabolism	16/2249	23/3920	0.695652	1.21252	1.18575	0.165139	0.999518	K00139/K13524/K01939/K00814/K14455/K01756/K00272/K01437/K01953/K00261/K00820/K11540/K00827/K01755/K01425/K00294	16
Cellular Processes	Cell growth and death	ko04215	Apoptosis - multiple species	16/2249	23/3920	0.695652	1.21252	1.18575	0.165139	0.999518	K04398/K04397/K04440/K08334/K02373/K04726/K16060/K10522/K04399/K08731/K02084/K08669/K10586/K08738/K16341/K02161	16
Organismal Systems	Immune system	ko04621	NOD-like receptor signaling pathway	56/2249	89/3920	0.629213	1.09672	1.07062	0.168047	0.999518	K20899/K04441/K11859/K04977/K04448/K11220/K05130/K12650/K04733/K03175/K01370/K04398/K04734/K01165/K23691/K11864/K10435/K05131/K20876/K02581/K04440/K05862/K07209/K02373/K16060/K08341/K04982/K04513/K04371/K05220/K08336/K08846/K09447/K05410/K03173/K20915/K20858/K10630/K12648/K03174/K12796/K17890/K04959/K02861/K04971/K12794/K04960/K08009/K05858/K06030/K17065/K11217/K17820/K02161/K03671/K15040	56
Cellular Processes	Cell motility	ko04814	Motor proteins	47/2249	74/3920	0.635135	1.10704	1.07831	0.168712	0.999518	K10352/K10416/K10408/K10418/K12755/K20196/K12757/K10393/K12315/K10392/K16756/K16575/K07374/K10426/K10389/K24722/K10413/K10401/K10398/K12559/K10419/K10356/K07375/K10420/K05865/K12314/K17914/K10394/K10373/K05692/K10375/K20198/K10365/K10390/K17916/K10410/K10362/K24723/K10414/K10397/K10395/K09290/K10402/K10407/K10400/K10425/K16536	47
Metabolism	Glycan biosynthesis and metabolism	ko00563	Glycosylphosphatidylinositol (GPI)-anchor biosynthesis	19/2249	28/3920	0.678571	1.18275	1.12574	0.175556	0.999518	K01127/K05293/K07541/K05283/K05288/K11001/K03859/K05287/K03858/K23552/K03434/K03860/K05289/K05310/K23553/K26235/K03861/K09658/K07542	19
Environmental Information Processing	Signal transduction	ko04013	MAPK signaling pathway - fly	30/2249	46/3920	0.652174	1.13674	1.08213	0.175898	0.999518	K03211/K04441/K04448/K04508/K14290/K03175/K07293/K04450/K16197/K08601/K04497/K03099/K04428/K04440/K04392/K04461/K04417/K04371/K06689/K20216/K04432/K06279/K04352/K04364/K04426/K07364/K20210/K04564/K17383/K04365	30
Human Diseases	Neurodegenerative disease	ko05017	Spinocerebellar ataxia	54/2249	86/3920	0.627907	1.09444	1.02724	0.17979	0.999518	K23010/K23616/K08333/K03062/K05863/K03035/K14564/K09027/K08852/K17943/K03028/K03037/K03124/K02739/K11863/K04440/K08334/K03033/K02734/K05862/K02728/K04634/K02737/K02729/K11304/K03061/K08331/K03120/K02730/K08956/K03032/K06053/K07203/K17889/K03030/K03173/K06693/K03029/K03038/K20858/K02735/K04959/K02727/K04960/K04426/K17908/K08738/K03064/K05858/K21246/K02725/K04456/K15040/K00922	54
Organismal Systems	Environmental adaptation	ko04714	Thermogenesis	96/2249	157/3920	0.611465	1.06578	0.975845	0.185989	0.999518	K02126/K03883/K03878/K02260/K00412/K02256/K03949/K04441/K03950/K03880/K03879/K02125/K02262/K07828/K03936/K03939/K03881/K02261/K03964/K02264/K18173/K11450/K02265/K19477/K01897/K03941/K08266/K02258/K03884/K03882/K18159/K18182/K11650/K02128/K00411/K11649/K22198/K04450/K00416/K07200/K03954/K03099/K03968/K07208/K03967/K03943/K02140/K03934/K04373/K03957/K02833/K03944/K05692/K12461/K18180/K18162/K02266/…	96
Genetic Information Processing	Folding, sorting and degradation	ko04130	SNARE interactions in vesicular transport	17/2249	25/3920	0.68	1.18524	1.07781	0.191645	0.999518	K08491/K13505/K08489/K08507/K08509/K08512/K08488/K08497/K08517/K08486/K08515/K08487/K08504/K08498/K08493/K04560/K08492	17
Organismal Systems	Nervous system	ko04723	Retrograde endocannabinoid signaling	46/2249	73/3920	0.630137	1.09833	0.983708	0.194155	0.999518	K03883/K03878/K03949/K04441/K03950/K03880/K03879/K03936/K03939/K03881/K03964/K03941/K04853/K03884/K03882/K03954/K03968/K04440/K03967/K03943/K03934/K04634/K03957/K03944/K04545/K04371/K13806/K05184/K03952/K08046/K04536/K03938/K03935/K13700/K03966/K04959/K04960/K11352/K03953/K05858/K03951/K03962/K03937/K03945/K11353/K03940	46
Human Diseases	Endocrine and metabolic disease	ko04932	Non-alcoholic fatty liver disease	65/2249	105/3920	0.619048	1.079	0.951827	0.197533	0.999518	K00412/K02256/K03949/K04441/K03950/K02262/K03936/K03939/K04448/K02261/K03964/K02264/K09113/K05632/K04452/K02265/K07294/K03941/K07187/K09027/K03083/K04398/K08852/K00411/K04393/K00416/K07200/K03954/K03968/K04397/K04440/K03967/K04392/K03943/K07209/K03934/K03957/K04726/K03944/K02266/K07297/K03237/K03952/K02263/K03173/K03938/K00234/K03935/K03966/K04426/K11352/K07199/K03953/K08738/K00420/K03951/K03962/…	65
Human Diseases	Cancer: specific types	ko05221	Acute myeloid leukemia	26/2249	40/3920	0.65	1.13295	0.98037	0.207075	0.999518	K07828/K21946/K04504/K04702/K04491/K08527/K10789/K03099/K07209/K11224/K02833/K04371/K10054/K05091/K07203/K06627/K04692/K04377/K04364/K07205/K10056/K04366/K04456/K08367/K04365/K00922	26
Environmental Information Processing	Signal transduction	ko04330	Notch signaling pathway	18/2249	27/3920	0.666667	1.162	0.979813	0.217733	0.999518	K06058/K06067/K23616/K05632/K05948/K06052/K04496/K06061/K06062/K02353/K06066/K04497/K06055/K06172/K06053/K06054/K04498/K06065	18
Human Diseases	Cancer: overview	ko05208	Chemical carcinogenesis - reactive oxygen species	87/2249	143/3920	0.608392	1.06042	0.853892	0.221816	0.999518	K02126/K03883/K03878/K00412/K02256/K03949/K04441/K06070/K03950/K03880/K03879/K02125/K02262/K07828/K03936/K03939/K03881/K04448/K00799/K02261/K03964/K02264/K02265/K14394/K03941/K05863/K03884/K07755/K04734/K03882/K07293/K02128/K00411/K00416/K08011/K03954/K03099/K03968/K09097/K04440/K03967/K04392/K03943/K05862/K07209/K03934/K03957/K04466/K02833/K08726/K03944/K04371/K02266/K03952/K09408/K02263/K14701/…	87
Human Diseases	Cancer: overview	ko05230	Central carbon metabolism in cancer	21/2249	32/3920	0.65625	1.14384	0.947744	0.22248	0.999518	K00850/K07828/K00161/K11413/K01834/K14634/K02833/K04371/K05091/K07203/K01110/K05083/K00844/K04377/K00016/K04366/K12077/K01425/K04456/K23755/K00922	21
Genetic Information Processing	Translation	ko03008	Ribosome biogenesis in eukaryotes	39/2249	62/3920	0.629032	1.0964	0.887548	0.225085	0.999518	K11131/K14559/K14557/K14523/K14290/K06943/K03685/K14536/K03264/K14569/K14564/K01164/K14572/K14558/K14552/K14560/K14554/K11883/K14538/K14565/K14553/K14521/K18532/K14537/K12619/K12845/K13288/K03097/K14545/K12618/K14570/K03538/K14571/K03539/K07178/K14566/K14556/K07936/K14284	39
Cellular Processes	Transport and catabolism	ko04146	Peroxisome	36/2249	57/3920	0.631579	1.10084	0.889616	0.226167	0.999518	K06664/K00232/K13356/K13239/K13241/K05676/K17879/K01897/K13355/K08746/K13273/K00272/K13354/K03426/K11992/K13341/K08726/K11147/K12261/K01796/K13237/K07513/K05678/K00308/K13340/K01640/K13350/K13339/K13279/K13348/K13352/K10214/K04564/K00649/K00477/K13353	36
Metabolism	Glycan biosynthesis and metabolism	ko00510	N-Glycan biosynthesis	27/2249	42/3920	0.642857	1.1205	0.910741	0.226628	0.999518	K01231/K00738/K03845/K03846/K07441/K03848/K00778/K03849/K12670/K23741/K12345/K07966/K07151/K01230/K00726/K00729/K03850/K12668/K03844/K03847/K01228/K13748/K07967/K09658/K00721/K00744/K05546	27
Cellular Processes	Cell growth and death	ko04115	p53 signaling pathway	30/2249	47/3920	0.638298	1.11255	0.90047	0.227091	0.999518	K10136/K10141/K10129/K10145/K04728/K06626/K20394/K10144/K10135/K04398/K10147/K22744/K02206/K06641/K04726/K10134/K10137/K04399/K19748/K04722/K07207/K02084/K01110/K04402/K02216/K10808/K10142/K08738/K02161/K21770	30
Genetic Information Processing	Replication and repair	ko03030	DNA replication	16/2249	24/3920	0.666667	1.162	0.923421	0.238824	0.999518	K03111/K02326/K02685/K10747/K10739/K10740/K10742/K03504/K02325/K04802/K10756/K07466/K10755/K10754/K03469/K02212	16
Environmental Information Processing	Membrane transport	ko02010	ABC transporters	19/2249	29/3920	0.655172	1.14196	0.890101	0.243252	0.999518	K05654/K05653/K05670/K05646/K05676/K05665/K05666/K05657/K05656/K05681/K05669/K05668/K05680/K05641/K05658/K05678/K05674/K05661/K05648	19
Environmental Information Processing	Signal transduction	ko04010	MAPK signaling pathway	83/2249	137/3920	0.605839	1.05598	0.773642	0.247159	0.999518	K04424/K16342/K04441/K07828/K04422/K04448/K05449/K04348/K04421/K21946/K04452/K04733/K03175/K04388/K04853/K04378/K04469/K04346/K04376/K08053/K04450/K05121/K04393/K04372/K03099/K04428/K04440/K04392/K04864/K18497/K07209/K04373/K04436/K04443/K04466/K04457/K04461/K21278/K02833/K04417/K04454/K04854/K08018/K04371/K04439/K04411/K04459/K05091/K04449/K04429/K03283/K04862/K04410/K04416/K05095/K04420/K03173/…	83
Metabolism	Amino acid metabolism	ko00380	Tryptophan metabolism	14/2249	21/3920	0.666667	1.162	0.863449	0.263011	0.999518	K00825/K00816/K00626/K15791/K07511/K00486/K00128/K00022/K01432/K00543/K00658/K07515/K00149/K00382	14
Human Diseases	Infectious disease: viral	ko05160	Hepatitis C	48/2249	78/3920	0.615385	1.07261	0.751415	0.263632	0.999518	K07828/K11220/K05130/K07294/K03175/K13885/K03083/K04398/K04734/K06618/K12646/K01165/K16197/K02206/K06087/K03099/K05131/K07209/K16196/K02373/K04726/K04354/K02833/K16194/K04371/K04399/K03237/K09447/K05410/K03173/K14754/K06620/K04692/K02084/K12648/K03174/K02861/K04377/K04364/K06698/K04366/K08738/K11217/K04456/K03171/K17454/K04365/K00922	48
Metabolism	Carbohydrate metabolism	ko00620	Pyruvate metabolism	17/2249	26/3920	0.653846	1.13965	0.828761	0.266777	0.999518	K01759/K00161/K00626/K11262/K01512/K01895/K00049/K01067/K00128/K01679/K00027/K01946/K00016/K00002/K00121/K00149/K00382	17
Genetic Information Processing	Transcription	ko03020	RNA polymerase	17/2249	26/3920	0.653846	1.13965	0.828761	0.266777	0.999518	K03017/K03018/K02999/K03008/K03012/K03021/K03023/K03011/K03014/K03025/K14721/K03024/K03020/K03010/K03013/K03004/K03016	17
Environmental Information Processing	Signal transduction	ko04391	Hippo signaling pathway - fly	20/2249	31/3920	0.645161	1.12451	0.807374	0.268105	0.999518	K06069/K06685/K16687/K06626/K08791/K16682/K06094/K16197/K16675/K04440/K04354/K06093/K05692/K05628/K16175/K16673/K04377/K16676/K16507/K04412	20
Environmental Information Processing	Signal transduction	ko04150	mTOR signaling pathway	56/2249	92/3920	0.608696	1.06095	0.686292	0.2823	0.999518	K07828/K14299/K08272/K09594/K20398/K02152/K20394/K08266/K17532/K20064/K03083/K03875/K20405/K02353/K02150/K03099/K07208/K23081/K02375/K01384/K00408/K16344/K20400/K02149/K07209/K04373/K16186/K02833/K02842/K20401/K04513/K04371/K13302/K11137/K07203/K02147/K03258/K15728/K07207/K07298/K20410/K08270/K01110/K20403/K00714/K04364/K07205/K20409/K04366/K02991/K20411/K02144/K04456/K07206/K04365/K00922	56
Metabolism	Lipid metabolism	ko00565	Ether lipid metabolism	2249-12-01	18/3920	0.666667	1.162	0.799091	0.291152	0.999518	K16342/K01047/K01080/K16343/K16794/K08743/K20656/K00993/K01062/K13510/K16860/K01115	12
Organismal Systems	Digestive system	ko04978	Mineral absorption	2249-12-01	18/3920	0.666667	1.162	0.799091	0.291152	0.999518	K01539/K08370/K21418/K05850/K01540/K14735/K00522/K04982/K14688/K00510/K14736/K17686	12
Environmental Information Processing	Signal transduction	ko04340	Hedgehog signaling pathway	18/2249	28/3920	0.642857	1.1205	0.742278	0.293653	0.999518	K10604/K04678/K06225/K03083/K20033/K03869/K00910/K10394/K23663/K04439/K24680/K06226/K03362/K10523/K08439/K06229/K02161/K08958	18
Human Diseases	Cardiovascular disease	ko05415	Diabetic cardiomyopathy	78/2249	130/3920	0.6	1.0458	0.616019	0.300602	0.999518	K02126/K03883/K03878/K00412/K02256/K04515/K03949/K04441/K03950/K03880/K03879/K02125/K02262/K03936/K03939/K03881/K02261/K03964/K00898/K24070/K00161/K02264/K02265/K07294/K04388/K03941/K05863/K03083/K03884/K03882/K02128/K00411/K18952/K00416/K08011/K03954/K03968/K04440/K03967/K04392/K03943/K05862/K03934/K03957/K00820/K03944/K02266/K03952/K02263/K01403/K07203/K00383/K13242/K03938/K00234/K02136/K03935/…	78
Organismal Systems	Nervous system	ko04722	Neurotrophin signaling pathway	41/2249	67/3920	0.61194	1.06661	0.637928	0.305536	0.999518	K04515/K04441/K07828/K04448/K04421/K04733/K03175/K03083/K12460/K04734/K07293/K04393/K03099/K02581/K04440/K04392/K17449/K07209/K04373/K04443/K02833/K02183/K12461/K04513/K04371/K09408/K12462/K08846/K09593/K04416/K06279/K04364/K04426/K04366/K05872/K04463/K04456/K02161/K12459/K04365/K00922	41
Metabolism	Glycan biosynthesis and metabolism	ko00512	Mucin type O-glycan biosynthesis	2249-07-01	3920-10-01	0.7	1.2201	0.808391	0.318499	0.999518	K09653/K03368/K03373/K00710/K00731/K09663/K09905	7
Organismal Systems	Endocrine system	ko04927	Cortisol synthesis and secretion	16/2249	25/3920	0.64	1.11552	0.672141	0.322696	0.999518	K13885/K04853/K16056/K04450/K04634/K04635/K04854/K18437/K14349/K08046/K09048/K04959/K04465/K04960/K05858/K09355	16
NA	NA	ko04981	Folate transport and metabolism	2249-10-01	15/3920	0.666667	1.162	0.729187	0.324548	0.999518	K00548/K05665/K01930/K05666/K00600/K05681/K25004/K05668/K13649/K01934	10
Cellular Processes	Cell growth and death	ko04113	Meiosis - yeast	26/2249	42/3920	0.619048	1.079	0.597078	0.332363	0.999518	K03348/K02605/K11584/K03352/K02178/K03363/K02213/K03357/K02606/K06639/K03350/K06669/K03351/K02214/K07203/K06679/K06628/K06671/K06662/K03355/K03354/K02216/K02608/K03349/K03358/K02212	26
Organismal Systems	Immune system	ko04623	Cytosolic DNA-sensing pathway	26/2249	42/3920	0.619048	1.079	0.597078	0.332363	0.999518	K22544/K03018/K12964/K01370/K17265/K04398/K04734/K12646/K03021/K03023/K02581/K04397/K03014/K07209/K02373/K13116/K03025/K14721/K03024/K09447/K05410/K12648/K02861/K03020/K03013/K03016	26
Organismal Systems	Endocrine system	ko04925	Aldosterone synthesis and secretion	23/2249	37/3920	0.621622	1.08348	0.591858	0.338195	0.999518	K01539/K04515/K06070/K13885/K04853/K16056/K04450/K05850/K01540/K04634/K02183/K04635/K04854/K13806/K08794/K08046/K09053/K08558/K09048/K04959/K04465/K04960/K05858	23
Human Diseases	Cancer: specific types	ko05226	Gastric cancer	40/2249	66/3920	0.606061	1.05636	0.535667	0.342819	0.999518	K04501/K07828/K03096/K06626/K04388/K04491/K03083/K06618/K02353/K02157/K02206/K03099/K08734/K02375/K01384/K00408/K17449/K18497/K02833/K02842/K04371/K09593/K07203/K06620/K05658/K06279/K05083/K04402/K04377/K00714/K04364/K10056/K04366/K04500/K05691/K04456/K02161/K17454/K04365/K00922	40
Metabolism	Lipid metabolism	ko00600	Sphingolipid metabolism	20/2249	32/3920	0.625	1.08937	0.588861	0.344147	0.999518	K12357/K01080/K00654/K12349/K12350/K17108/K12309/K00720/K04710/K12383/K01201/K04711/K04708/K09905/K01441/K12373/K24622/K01134/K12353/K24621	20
Human Diseases	Infectious disease: viral	ko05165	Human papillomavirus infection	93/2249	157/3920	0.592357	1.03248	0.481768	0.345993	0.999518	K05636/K06069/K06238/K13365/K07828/K06067/K04728/K11220/K11583/K05130/K06626/K05948/K06052/K03062/K02152/K11584/K04491/K06252/K03083/K04398/K06061/K06618/K11643/K10389/K06094/K02353/K18952/K04393/K02157/K02206/K06485/K02150/K03662/K03099/K03661/K05131/K06240/K02154/K07208/K06055/K06237/K02375/K01384/K00408/K02149/K07209/K06585/K02373/K04354/K06093/K04681/K06751/K02833/K03120/K02842/K09444/K04371/…	93
Genetic Information Processing	Folding, sorting and degradation	ko03060	Protein export	14/2249	22/3920	0.636364	1.10918	0.595699	0.356049	0.999518	K12946/K22384/K03108/K03104/K07342/K09647/K12948/K13280/K03107/K12275/K23387/K09540/K10956/K09490	14
Organismal Systems	Circulatory system	ko04260	Cardiac muscle contraction	24/2249	39/3920	0.615385	1.07261	0.528654	0.360016	0.999518	K01539/K00412/K02256/K02262/K02261/K02264/K02265/K04853/K00411/K00416/K01540/K04864/K05865/K12314/K10373/K10375/K02266/K02263/K04862/K00476/K12041/K09290/K00420/K02271	24
Metabolism	Carbohydrate metabolism	ko00052	Galactose metabolism	2249-11-01	17/3920	0.647059	1.12782	0.612665	0.361463	0.999518	K12317/K00850/K07966/K01229/K12316/K12309/K00011/K01784/K07967/K00844/K00849	11
Environmental Information Processing	Signal transduction	ko04350	TGF-beta signaling pathway	31/2249	51/3920	0.607843	1.05947	0.495871	0.364344	0.999518	K23318/K13567/K04501/K06067/K04682/K04388/K04678/K04514/K19383/K06847/K04671/K19631/K06503/K04681/K10162/K04670/K04513/K04371/K26317/K03094/K04498/K14736/K22687/K04377/K04650/K04675/K04500/K06766/K04677/K18499/K03868	31
Metabolism	Glycan biosynthesis and metabolism	ko00531	Glycosaminoglycan degradation	2249-08-01	3920-12-01	0.666667	1.162	0.651954	0.36535	0.999518	K01137/K01132/K01565/K12309/K07964/K01195/K01136/K12373	8
Organismal Systems	Endocrine system	ko04920	Adipocytokine signaling pathway	21/2249	34/3920	0.617647	1.07656	0.520076	0.367803	0.999518	K07294/K01897/K07187/K04734/K07293/K07200/K02581/K04440/K07209/K07297/K15013/K07203/K07298/K03173/K04692/K01946/K07199/K05872/K04456/K03171/K05231	21
Cellular Processes	Transport and catabolism	ko04144	Endocytosis	88/2249	149/3920	0.590604	1.02942	0.424733	0.368144	0.999518	K12192/K24782/K06069/K08291/K04705/K18465/K12478/K12471/K00889/K12491/K18461/K12185/K05632/K05754/K03175/K04388/K04678/K12190/K23484/K11247/K05757/K12481/K05068/K18952/K04393/K17919/K18467/K12198/K18442/K12476/K18441/K00910/K12195/K12479/K07888/K12493/K06503/K12489/K04189/K12562/K06093/K06751/K12475/K02833/K12484/K00909/K07901/K11825/K23612/K04645/K12196/K04513/K04439/K10054/K10365/K19366/K12495/…	88
Metabolism	Glycan biosynthesis and metabolism	ko00513	Various types of N-glycan biosynthesis	18/2249	29/3920	0.62069	1.08186	0.513257	0.376126	0.999518	K01231/K00738/K03845/K03846/K07441/K12670/K23741/K07966/K07151/K01230/K00726/K12668/K03844/K03847/K13748/K14459/K07967/K12373	18
Environmental Information Processing	Signal transduction	ko04071	Sphingolipid signaling pathway	39/2249	65/3920	0.6	1.0458	0.431903	0.382224	0.999518	K04441/K07828/K26384/K11583/K05665/K04514/K11584/K00654/K04346/K12349/K18952/K12350/K04440/K04392/K05703/K04634/K04726/K04354/K02833/K04710/K04513/K04371/K13242/K03173/K04268/K01379/K01110/K01441/K04426/K07861/K04366/K24622/K05858/K04456/K02161/K03171/K01115/K00922/K24621	39
Genetic Information Processing	Chromosome	ko03083	Polycomb repressive complex	32/2249	53/3920	0.603774	1.05238	0.445321	0.382478	0.999518	K11463/K11430/K06067/K11488/K26269/K11461/K11844/K09404/K11460/K11838/K11471/K10752/K17452/K11465/K08588/K23215/K06689/K03094/K24387/K04498/K11586/K11452/K11456/K23399/K11458/K11469/K10276/K26254/K11453/K11487/K11468/K11485	32
Cellular Processes	Transport and catabolism	ko04137	Mitophagy - animal	43/2249	72/3920	0.597222	1.04096	0.406879	0.389319	0.999518	K15688/K11968/K07277/K07828/K04448/K05688/K17770/K07870/K04678/K21348/K10660/K17768/K15637/K07871/K10435/K21343/K04440/K08334/K07888/K02833/K08341/K09455/K03237/K09408/K14381/K02927/K03097/K17907/K11851/K05410/K03173/K17081/K07897/K11839/K15590/K20168/K13525/K19946/K10636/K06030/K17987/K07830/K17454	43
Organismal Systems	Immune system	ko04625	C-type lectin receptor signaling pathway	33/2249	55/3920	0.6	1.0458	0.396779	0.400141	0.999518	K04441/K07828/K04448/K04348/K11220/K01370/K04469/K04398/K04734/K07293/K08601/K04440/K07532/K07209/K04443/K04466/K02833/K02183/K09444/K04513/K04371/K07369/K14958/K10059/K04959/K12794/K04446/K04960/K04366/K06268/K04456/K07830/K00922	33
Environmental Information Processing	Signal transduction	ko04310	Wnt signaling pathway	44/2249	74/3920	0.594595	1.03638	0.36646	0.404281	0.999518	K04515/K19882/K04501/K03345/K04448/K04508/K04348/K03096/K04504/K04491/K03083/K04496/K16273/K02353/K02157/K04497/K04440/K04392/K02375/K01384/K00408/K02166/K19614/K10162/K02842/K04513/K05128/K04507/K26734/K04309/K04511/K03097/K03094/K04498/K03362/K04377/K04446/K00714/K07861/K06268/K05858/K25812/K03868/K19626	44
Organismal Systems	Sensory system	ko04740	Olfactory transduction	2249-09-01	14/3920	0.642857	1.1205	0.523928	0.405592	0.999518	K04952/K04515/K19477/K04257/K00910/K02183/K04439/K04536/K19695	9
Organismal Systems	Aging	ko04212	Longevity regulating pathway - worm	23/2249	38/3920	0.605263	1.05497	0.395001	0.412113	0.999518	K04441/K13356/K00507/K17794/K00799/K24070/K18461/K17491/K16197/K12824/K04440/K08341/K19765/K09408/K27390/K07203/K13113/K01110/K04077/K04564/K04456/K00922/K11204	23
Human Diseases	Cancer: overview	ko05203	Viral carcinogenesis	63/2249	107/3920	0.588785	1.02625	0.319367	0.414595	0.999518	K11252/K05060/K07828/K11418/K06067/K04448/K03143/K06626/K03062/K04378/K15305/K04469/K04398/K04734/K06618/K03875/K11643/K08053/K06062/K04450/K16197/K04393/K02206/K11838/K03363/K03124/K04392/K04443/K11224/K04681/K06751/K02833/K03120/K04513/K04371/K04183/K03137/K06053/K03122/K16175/K09447/K12886/K11594/K06627/K16332/K03136/K03172/K03173/K04498/K06679/K04692/K09048/K11404/K03174/K02146/K04364/K02216/…	63
Metabolism	Global and overview maps	ko01120	Microbial metabolism in diverse environments	60/2249	102/3920	0.588235	1.02529	0.300237	0.42304	0.999518	K00139/K00850/K13524/K00831/K08074/K01061/K00825/K01082/K00161/K01800/K00626/K11262/K05606/K00814/K01512/K00164/K14455/K01623/K00851/K14163/K01070/K00600/K01648/K07511/K01895/K00049/K00387/K13997/K01834/K00128/K25004/K01681/K00022/K22470/K00261/K01679/K01698/K08726/K00248/K00616/K03841/K00615/K00658/K00234/K07515/K01689/K01946/K01900/K00844/K01011/K01640/K01749/K00016/K15759/K00002/K00121/K00033/…	60
Metabolism	Metabolism of cofactors and vitamins	ko00670	One carbon pool by folate	13/2249	21/3920	0.619048	1.079	0.42106	0.425244	0.999518	K00548/K02437/K00789/K00600/K25004/K01697/K01251/K13403/K01934/K13402/K00315/K00289/K00382	13
Environmental Information Processing	Signal transduction	ko04020	Calcium signaling pathway	53/2249	90/3920	0.588889	1.02643	0.294264	0.428023	0.999518	K04515/K04993/K13241/K05449/K04348/K05857/K06856/K04994/K05863/K16059/K04853/K16056/K04992/K04266/K14077/K00911/K05850/K05862/K18497/K04322/K04634/K04189/K05215/K16057/K05865/K04141/K02183/K04635/K01242/K04854/K05220/K08794/K05100/K05095/K00476/K13242/K07190/K20858/K05096/K04264/K05840/K18196/K04157/K15590/K04959/K05083/K04446/K04960/K00907/K06268/K05858/K16896/K15040	53
Cellular Processes	Cell growth and death	ko04114	Oocyte meiosis	35/2249	59/3920	0.59322	1.03398	0.305077	0.434055	0.999518	K04515/K04441/K03348/K04348/K06626/K11584/K02602/K03352/K02178/K16197/K02206/K03363/K06635/K03357/K04373/K03350/K02183/K06669/K04371/K25228/K03351/K03094/K08046/K06679/K03362/K04959/K03355/K03354/K04960/K06268/K04367/K03349/K03358/K21770/K03868	35
Metabolism	Metabolism of other amino acids	ko00410	beta-Alanine metabolism	2249-10-01	16/3920	0.625	1.08937	0.415533	0.44077	0.999518	K00232/K13524/K00140/K05605/K00276/K07511/K00128/K00248/K07515/K00149	10
Cellular Processes	Cell growth and death	ko04210	Apoptosis	51/2249	87/3920	0.586207	1.02176	0.238056	0.450953	0.999518	K07828/K04448/K24070/K04728/K04452/K19901/K07374/K04398/K04734/K04738/K04727/K08852/K01374/K01371/K04397/K04440/K07611/K07209/K02373/K04726/K04466/K16060/K02833/K05692/K08568/K04371/K10522/K04399/K03237/K04722/K08731/K03172/K03173/K02084/K02539/K01379/K02311/K04959/K08669/K02861/K04402/K04960/K04426/K04366/K08738/K04456/K16341/K02161/K03171/K01366/K00922	51
Metabolism	Metabolism of other amino acids	ko00480	Glutathione metabolism	14/2249	23/3920	0.608696	1.06095	0.340094	0.453074	0.999518	K01581/K00802/K00799/K21456/K25210/K05360/K05361/K00432/K00383/K18592/K00682/K10808/K00033/K11204	14
Organismal Systems	Circulatory system	ko04261	Adrenergic signaling in cardiomyocytes	29/2249	49/3920	0.591837	1.03157	0.257958	0.457987	0.999518	K01539/K04515/K04441/K11583/K11584/K04926/K04853/K04450/K21289/K05850/K01540/K04864/K04634/K04354/K05865/K12314/K04141/K02183/K10373/K10375/K04371/K08046/K04862/K09048/K09290/K26206/K05858/K04456/K02161	29
Organismal Systems	Endocrine system	ko04914	Progesterone-mediated oocyte maturation	29/2249	49/3920	0.591837	1.03157	0.257958	0.457987	0.999518	K04441/K03348/K02602/K03352/K02178/K02206/K04440/K03357/K04373/K03350/K04371/K25228/K03351/K21771/K08046/K06627/K06645/K06679/K03355/K03354/K04366/K03364/K04367/K03349/K03358/K04456/K21770/K04365/K00922	29
Metabolism	Lipid metabolism	ko00140	Steroid hormone biosynthesis	2249-07-01	3920-11-01	0.636364	1.10918	0.42063	0.46053	0.999518	K00545/K10251/K12345/K01131/K22970/K15680/K12343	7
Organismal Systems	Digestive system	ko04975	Fat digestion and absorption	2249-07-01	3920-11-01	0.636364	1.10918	0.42063	0.46053	0.999518	K00626/K01047/K01080/K13885/K14455/K14461/K05641	7
Organismal Systems	Endocrine system	ko04917	Prolactin signaling pathway	22/2249	37/3920	0.594595	1.03638	0.257889	0.467078	0.999518	K04441/K07828/K05147/K11220/K03083/K03099/K04440/K17449/K11224/K02833/K09444/K04371/K09408/K04697/K04692/K04699/K06279/K04364/K04366/K04456/K04698/K00922	22
Human Diseases	Cancer: specific types	ko05224	Breast cancer	38/2249	65/3920	0.584615	1.01898	0.179019	0.481464	0.999518	K07828/K08775/K04448/K03096/K06052/K04491/K03083/K04469/K06618/K02353/K02157/K03099/K06055/K02375/K01384/K00408/K17449/K18497/K02833/K02842/K04371/K05091/K06054/K07203/K10605/K06620/K06279/K01110/K05083/K04402/K04377/K00714/K04364/K04366/K04456/K17454/K04365/K00922	38
Human Diseases	Drug resistance: antineoplastic	ko01524	Platinum drug resistance	23/2249	39/3920	0.589744	1.02792	0.203278	0.487002	0.999518	K00799/K04728/K08735/K05666/K04398/K08737/K08734/K02373/K04726/K16060/K04371/K04399/K10847/K08731/K10605/K02084/K05083/K04426/K08738/K04456/K02161/K17686/K00922	23
Human Diseases	Infectious disease: viral	ko05168	Herpes simplex virus 1 infection	54/2249	93/3920	0.580645	1.01206	0.136569	0.489843	0.999518	K08055/K05654/K05653/K11220/K05130/K04733/K03175/K03240/K12893/K04398/K04734/K12646/K01165/K07293/K12647/K08056/K05131/K12891/K07208/K09228/K07209/K16196/K02373/K04726/K06751/K16060/K16194/K10054/K04399/K03237/K15409/K27390/K09447/K07203/K07207/K05410/K03173/K12892/K02084/K12648/K03174/K12794/K07205/K08738/K06493/K06752/K11217/K04456/K02161/K03171/K07206/K10159/K14284/K00922	54
Metabolism	Amino acid metabolism	ko00220	Arginine biosynthesis	2249-08-01	13/3920	0.615385	1.07261	0.304201	0.496401	0.999518	K13241/K00814/K14455/K00261/K11540/K13242/K01755/K01425	8
Metabolism	Glycan biosynthesis and metabolism	ko00515	Mannose type O-glycan biosynthesis	2249-08-01	13/3920	0.615385	1.07261	0.304201	0.496401	0.999518	K17547/K18207/K07966/K21052/K19872/K07967/K09654/K00728	8
Metabolism	Metabolism of cofactors and vitamins	ko00830	Retinol metabolism	2249-08-01	13/3920	0.615385	1.07261	0.304201	0.496401	0.999518	K11157/K11150/K15734/K11153/K11151/K09516/K11147/K00121	8
Metabolism	Metabolism of cofactors and vitamins	ko00760	Nicotinate and nicotinamide metabolism	2249-12-01	20/3920	0.6	1.0458	0.238191	0.499904	0.999518	K01950/K10524/K11413/K00763/K03426/K01081/K01242/K01513/K11414/K19970/K00858/K06210	12
Metabolism	Xenobiotics biodegradation and metabolism	ko00983	Drug metabolism - other enzymes	2249-12-01	20/3920	0.6	1.0458	0.238191	0.499904	0.999518	K00857/K00799/K00088/K00569/K00940/K10789/K00876/K01195/K13421/K00757/K10808/K01044	12
Metabolism	Global and overview maps	ko01210	2-Oxocarboxylic acid metabolism	2249-12-01	20/3920	0.6	1.0458	0.238191	0.499904	0.999518	K00825/K00161/K15791/K00814/K00164/K14455/K00166/K01681/K00167/K00658/K00827/K00382	12
Organismal Systems	Environmental adaptation	ko04710	Circadian rhythm	2249-12-01	20/3920	0.6	1.0458	0.238191	0.499904	0.999518	K21945/K02296/K09059/K10287/K07200/K08531/K02295/K03094/K03362/K10269/K07199/K03868	12
Human Diseases	Infectious disease: bacterial	ko05152	Tuberculosis	51/2249	88/3920	0.579545	1.01015	0.111664	0.500988	0.999518	K04515/K04441/K13241/K12478/K04348/K11220/K06560/K08062/K04733/K03175/K06856/K08063/K04398/K10049/K03662/K03661/K02154/K04440/K07532/K07888/K05135/K02373/K04726/K02183/K04513/K04371/K07369/K04399/K02155/K08846/K14958/K04498/K07897/K02084/K10059/K01379/K02146/K12794/K10169/K04366/K08066/K08738/K06268/K06752/K04077/K02144/K11217/K04456/K02161/K03171/K10159	51
Human Diseases	Drug resistance: antineoplastic	ko01521	EGFR tyrosine kinase inhibitor resistance	25/2249	43/3920	0.581395	1.01337	0.102264	0.523988	0.999518	K07828/K03083/K03099/K17449/K18497/K02833/K04371/K09408/K09593/K07203/K08052/K04692/K06279/K01110/K05083/K04364/K07205/K04366/K02991/K11217/K04456/K16341/K02161/K04365/K00922	25
Human Diseases	Cancer: specific types	ko05211	Renal cell carcinoma	25/2249	43/3920	0.581395	1.01337	0.102264	0.523988	0.999518	K07828/K04448/K09594/K05733/K07293/K09095/K04393/K03872/K03099/K09097/K04392/K01679/K02833/K04371/K13105/K09593/K04410/K04498/K05734/K04364/K04366/K04456/K04365/K00922/K03868	25
Cellular Processes	Cellular community - eukaryotes	ko04550	Signaling pathways regulating pluripotency of stem cells	37/2249	64/3920	0.578125	1.00767	0.0717654	0.524584	0.999518	K04441/K11138/K05060/K13567/K04501/K07828/K11488/K03083/K02353/K04671/K11460/K02157/K02375/K01384/K00408/K11421/K18497/K02833/K02842/K04670/K04371/K11305/K05095/K04692/K22687/K04377/K04675/K00714/K04364/K09063/K04366/K04500/K11487/K18499/K11217/K04456/K00922	37
Metabolism	Amino acid metabolism	ko00260	Glycine, serine and threonine metabolism	13/2249	22/3920	0.590909	1.02995	0.163426	0.525193	0.999518	K00639/K00831/K02437/K00613/K00276/K00600/K15789/K00049/K01834/K01697/K00315/K00827/K00382	13
Cellular Processes	Transport and catabolism	ko04136	Autophagy - other	13/2249	22/3920	0.590909	1.02995	0.163426	0.525193	0.999518	K08333/K08266/K17606/K08342/K08334/K08343/K08341/K08331/K08336/K07203/K17907/K17890/K17908	13
Organismal Systems	Excretory system	ko04961	Endocrine and other factor-regulated calcium reabsorption	13/2249	22/3920	0.590909	1.02995	0.163426	0.525193	0.999518	K01539/K23484/K05850/K01540/K04634/K11825/K04645/K04644/K08046/K11824/K05858/K04646/K07904	13
Organismal Systems	Endocrine system	ko04912	GnRH signaling pathway	26/2249	45/3920	0.577778	1.00706	0.0552928	0.541175	0.999518	K16342/K04515/K04441/K07828/K04448/K04421/K04853/K04393/K03099/K04428/K04440/K04634/K02833/K02183/K04635/K04371/K08046/K04416/K04420/K04432/K04959/K04960/K04364/K04366/K05858/K01115	26
Human Diseases	Infectious disease: bacterial	ko05110	Vibrio cholerae infection	18/2249	31/3920	0.580645	1.01206	0.0782169	0.544844	0.999518	K06098/K10951/K02152/K04926/K02150/K07342/K03662/K03661/K02154/K02149/K05692/K02155/K02147/K02153/K02146/K10956/K02144/K09582	18
Cellular Processes	Cell growth and death	ko04216	Ferroptosis	14/2249	24/3920	0.583333	1.01675	0.095468	0.548248	0.999518	K01897/K10435/K21456/K05361/K06503/K14714/K00522/K00657/K00510/K14720/K14736/K10142/K15040/K11204	14
Human Diseases	Infectious disease: viral	ko05166	Human T-cell leukemia virus 1 infection	75/2249	131/3920	0.572519	0.997899	-0.0283725	0.548642	0.999518	K08055/K08874/K05433/K03348/K04501/K07828/K04448/K04348/K04421/K04728/K14290/K06626/K04388/K05863/K05770/K04378/K15305/K04469/K03352/K04734/K06618/K04376/K06062/K04450/K05068/K02206/K06641/K03363/K06635/K00787/K04440/K05862/K07209/K03357/K04466/K11224/K11304/K06751/K02833/K03350/K03120/K06271/K04371/K25228/K03351/K06450/K06454/K08046/K06627/K04416/K04498/K06679/K06620/K09048/K01110/K05856/K15304/…	75
Genetic Information Processing	Information processing in viruses	ko03250	Viral life cycle - HIV-1	23/2249	40/3920	0.575	1.00222	0.0163941	0.560266	0.999518	K22544/K14290/K15183/K14398/K06062/K27688/K25057/K12195/K15436/K04189/K12196/K06454/K15172/K12172/K04498/K14754/K25663/K15187/K03767/K25655/K12194/K12182/K07936	23
Human Diseases	Immune disease	ko05323	Rheumatoid arthritis	23/2249	40/3920	0.575	1.00222	0.0163941	0.560266	0.999518	K05433/K04448/K05147/K02152/K06856/K05121/K02150/K01371/K03662/K03661/K02154/K02149/K02155/K02147/K02153/K05096/K02146/K14625/K06538/K05453/K06752/K02144/K10159	23
Metabolism	Carbohydrate metabolism	ko00040	Pentose and glucuronate interconversions	2249-06-01	3920-10-01	0.6	1.0458	0.168211	0.566088	0.999518	K00008/K00011/K01195/K00012/K03331/K00002	6
Organismal Systems	Nervous system	ko04720	Long-term potentiation	15/2249	26/3920	0.576923	1.00558	0.0330855	0.569402	0.999518	K04515/K07828/K04348/K04634/K04373/K02833/K02183/K04371/K04498/K04959/K04960/K04366/K06268/K05858/K04365	15
Organismal Systems	Endocrine system	ko04924	Renin secretion	15/2249	26/3920	0.576923	1.00558	0.0330855	0.569402	0.999518	K04348/K19477/K04853/K16056/K16366/K04936/K04634/K04141/K02183/K08046/K04959/K04259/K04960/K06268/K05858	15
Organismal Systems	Digestive system	ko04971	Gastric acid secretion	15/2249	26/3920	0.576923	1.00558	0.0330855	0.569402	0.999518	K01539/K04515/K18245/K04926/K01540/K04634/K02183/K05692/K08046/K08007/K13855/K04959/K04960/K00907/K05858	15
Organismal Systems	Digestive system	ko04979	Cholesterol metabolism	15/2249	26/3920	0.576923	1.00558	0.0330855	0.569402	0.999518	K13443/K22284/K05770/K13885/K01052/K12385/K05862/K01059/K14349/K08761/K05641/K10707/K22283/K12474/K15040	15
Human Diseases	Cancer: specific types	ko05212	Pancreatic cancer	28/2249	49/3920	0.571429	0.995998	-0.0326989	0.573212	0.999518	K04501/K08775/K11220/K04388/K05729/K06618/K04393/K08773/K04440/K04392/K07209/K04371/K04399/K07835/K07203/K06620/K04692/K05083/K04402/K07861/K04366/K04500/K11217/K04456/K17454/K01115/K04365/K00922	28
Cellular Processes	Transport and catabolism	ko04142	Lysosome	53/2249	93/3920	0.569892	0.993321	-0.0756189	0.573937	0.999518	K25442/K01319/K06129/K13443/K12392/K01137/K01206/K01369/K06546/K04992/K12350/K05656/K01374/K01371/K12316/K03662/K03661/K01052/K02154/K12387/K24738/K24155/K01132/K01444/K12385/K12386/K01565/K12309/K01192/K08568/K04645/K12383/K12404/K02155/K01201/K12301/K10087/K04644/K01195/K06562/K13444/K01136/K12396/K01379/K02146/K12305/K12373/K12403/K01134/K02144/K04646/K08239/K01366	53
Metabolism	Carbohydrate metabolism	ko00051	Fructose and mannose metabolism	2249-11-01	19/3920	0.578947	1.0091	0.0461413	0.577967	0.999518	K00850/K19030/K01623/K17497/K01103/K14634/K00008/K00011/K03841/K00844/K00863	11
Metabolism	Metabolism of terpenoids and polyketides	ko00900	Terpenoid backbone biosynthesis	2249-11-01	19/3920	0.578947	1.0091	0.0461413	0.577967	0.999518	K05955/K05906/K00587/K00626/K13273/K01641/K00787/K11778/K19177/K01823/K06013	11
Metabolism	Global and overview maps	ko01200	Carbon metabolism	37/2249	65/3920	0.569231	0.992167	-0.0738654	0.581563	0.999518	K00232/K00850/K00831/K08074/K00161/K00626/K02437/K05606/K00814/K00140/K05605/K00164/K14455/K01623/K00851/K01070/K00600/K07511/K01895/K01834/K01681/K00261/K01679/K00248/K00616/K03841/K00615/K00027/K00658/K00234/K01689/K01900/K00844/K00121/K00033/K00863/K00382	37
Cellular Processes	Cell growth and death	ko04110	Cell cycle	62/2249	109/3920	0.568807	0.991429	-0.105268	0.582284	0.999518	K11273/K06632/K06629/K03348/K04501/K06067/K04682/K02605/K04728/K06626/K11542/K11584/K03083/K03352/K06618/K03875/K02178/K16197/K02206/K06641/K09392/K03363/K02213/K06635/K26093/K03357/K02606/K04681/K06639/K03350/K06669/K25228/K03351/K26116/K21771/K02214/K04802/K03094/K06627/K26117/K16332/K06645/K04498/K06679/K06620/K06628/K06671/K03355/K04402/K03354/K04377/K02216/K02608/K03364/K04500/K03349/K10500/…	62
Human Diseases	Cancer: overview	ko05231	Choline metabolism in cancer	29/2249	51/3920	0.568627	0.991116	-0.0740789	0.588158	0.999518	K16342/K08199/K07828/K04448/K00889/K00901/K01080/K03099/K08202/K08200/K07208/K04440/K04392/K00968/K15282/K02833/K04371/K07203/K07207/K06515/K04364/K07205/K07861/K04366/K05748/K04456/K07206/K01115/K00922	29
Metabolism	Lipid metabolism	ko00561	Glycerolipid metabolism	16/2249	28/3920	0.571429	0.995998	-0.0246513	0.588918	0.999518	K22284/K00901/K01080/K13513/K00128/K19007/K01059/K00011/K15728/K13523/K22283/K13506/K00629/K00002/K00149/K00863	16
Human Diseases	Infectious disease: viral	ko05161	Hepatitis B	56/2249	99/3920	0.565657	0.985938	-0.164392	0.60704	0.999518	K04441/K04501/K07828/K04448/K11220/K05130/K06626/K04733/K03175/K04388/K04398/K04734/K06618/K12646/K12647/K04450/K16197/K02206/K03662/K03099/K04440/K07209/K02373/K04726/K11224/K02833/K04371/K04399/K01403/K04802/K09447/K11594/K06627/K08731/K04416/K05410/K04498/K04432/K06620/K04692/K02084/K09048/K12648/K03174/K04377/K04446/K04364/K04366/K08738/K11217/K04456/K02161/K10159/K17454/K04365/K00922	56
Environmental Information Processing	Signal transduction	ko04022	cGMP-PKG signaling pathway	39/2249	69/3920	0.565217	0.985172	-0.144148	0.607232	0.999518	K01539/K04952/K12755/K04348/K19477/K04514/K13762/K07187/K05863/K04853/K04378/K04346/K04450/K04936/K21289/K05850/K01540/K05862/K04634/K04141/K02183/K04635/K04454/K04513/K04371/K08046/K13242/K04268/K09048/K04959/K04446/K04960/K00907/K04366/K06268/K05858/K03121/K04456/K15040	39
Organismal Systems	Endocrine system	ko04910	Insulin signaling pathway	39/2249	69/3920	0.565217	0.985172	-0.144148	0.607232	0.999518	K06069/K07828/K07189/K11262/K07187/K03083/K07195/K18952/K04739/K04372/K07200/K03099/K07208/K04440/K17449/K07209/K02833/K02183/K04371/K03841/K07203/K07207/K04697/K00665/K07190/K06279/K07192/K01946/K00844/K05696/K04364/K07205/K07199/K04366/K02991/K04456/K07206/K04365/K00922	39
Human Diseases	Endocrine and metabolic disease	ko04934	Cushing syndrome	39/2249	69/3920	0.565217	0.985172	-0.144148	0.607232	0.999518	K04515/K06626/K04491/K13885/K03083/K04853/K16056/K06618/K02353/K04450/K02157/K02206/K14964/K09097/K02375/K01384/K00408/K04634/K01679/K02842/K04635/K04854/K18437/K14349/K04371/K08046/K17767/K09186/K06620/K09048/K11839/K04959/K04465/K04960/K00714/K05858/K17454/K09355/K04365	39
Organismal Systems	Endocrine system	ko04916	Melanogenesis	22/2249	39/3920	0.564103	0.983229	-0.122099	0.614679	0.999518	K04515/K07828/K04491/K03083/K16366/K02353/K02375/K01384/K00408/K04634/K02833/K02183/K02842/K09455/K04371/K05091/K08046/K04498/K09048/K00714/K04366/K05858	22
Environmental Information Processing	Signal transduction	ko04024	cAMP signaling pathway	44/2249	78/3920	0.564103	0.983229	-0.173549	0.615604	0.999518	K13293/K01539/K00232/K04952/K04515/K12755/K04448/K07294/K04514/K06225/K04955/K04853/K16056/K04734/K16366/K05730/K04266/K04953/K04440/K05850/K04392/K01540/K04141/K02183/K04249/K04513/K04371/K12490/K05702/K08046/K04498/K09048/K05840/K04259/K26206/K04446/K07861/K04366/K04456/K07830/K01115/K04365/K11265/K00922	44
Metabolism	Lipid metabolism	ko00100	Steroid biosynthesis	2249-08-01	14/3920	0.571429	0.995998	-0.0173998	0.617478	0.999518	K01852/K07750/K01052/K00213/K05917/K09828/K00801/K07419	8
Cellular Processes	Transport and catabolism	ko04139	Mitophagy - yeast	2249-08-01	14/3920	0.571429	0.995998	-0.0173998	0.617478	0.999518	K04441/K00889/K08341/K11841/K07203/K03097/K17065/K17800	8
Genetic Information Processing	Folding, sorting and degradation	ko04141	Protein processing in endoplasmic reticulum	66/2249	117/3920	0.564103	0.983229	-0.21364	0.622616	0.999518	K09584/K13999/K14001/K10100/K11718/K09530/K04452/K09525/K12670/K23741/K07151/K14007/K01230/K09027/K01456/K08852/K10082/K12668/K09485/K08653/K07342/K10661/K08056/K09518/K11863/K04440/K14016/K14005/K09521/K14010/K09502/K07953/K01228/K09486/K10666/K11519/K03237/K06689/K10080/K03283/K03094/K12275/K09503/K10601/K09540/K03173/K14015/K14026/K14011/K10956/K13525/K04426/K14027/K10636/K14003/K10575/K04523/…	66
Human Diseases	Cancer: specific types	ko05210	Colorectal cancer	32/2249	57/3920	0.561404	0.978525	-0.189457	0.62921	0.999518	K04501/K07828/K04448/K08735/K04388/K04491/K03083/K02157/K08737/K03099/K04440/K08734/K04392/K02833/K04513/K04371/K04399/K07835/K07203/K08731/K04402/K04377/K04364/K07861/K04366/K08738/K04500/K04456/K16341/K02161/K04365/K00922	32
Organismal Systems	Development and regeneration	ko04361	Axon regeneration	23/2249	41/3920	0.560976	0.977779	-0.165919	0.629669	0.999518	K04441/K04422/K06704/K10393/K00901/K04346/K11593/K04440/K07532/K04392/K04634/K04443/K09442/K04417/K04513/K09408/K04459/K23488/K07203/K01110/K23480/K05858/K00922	23
Cellular Processes	Transport and catabolism	ko04138	Autophagy - yeast	28/2249	50/3920	0.56	0.976078	-0.197477	0.635721	0.999518	K18083/K08333/K05754/K08266/K00654/K05757/K17606/K00915/K08342/K08334/K08343/K17607/K12479/K16196/K07756/K08341/K08331/K20179/K03237/K08336/K07203/K17907/K07897/K17890/K17908/K08493/K20177/K20183	28
Human Diseases	Infectious disease: viral	ko05164	Influenza A	47/2249	84/3920	0.559524	0.975248	-0.266011	0.648684	0.999518	K11220/K05130/K14290/K04733/K14396/K21348/K01370/K05863/K04398/K04734/K12646/K01165/K12647/K00787/K05131/K02581/K05862/K07209/K14297/K02373/K04726/K05692/K15043/K04371/K15042/K10054/K04399/K03237/K09447/K04722/K14298/K05410/K04498/K14754/K02084/K12648/K03174/K04366/K08738/K14404/K06752/K11217/K04456/K03171/K14284/K07904/K00922	47
Genetic Information Processing	Transcription	ko03040	Spliceosome	56/2249	100/3920	0.56	0.976078	-0.281096	0.650763	0.999518	K11087/K12863/K12818/K12832/K12861/K12862/K12624/K12821/K12893/K12847/K12860/K12625/K12871/K12824/K11092/K12891/K12811/K12831/K12623/K12858/K12870/K11097/K12826/K19604/K12887/K12817/K12626/K12627/K12838/K12845/K12834/K12822/K12886/K03283/K12833/K12852/K12876/K12733/K12878/K12622/K12856/K12825/K12892/K12840/K12830/K12869/K12873/K12883/K12868/K12662/K09564/K12841/K12828/K12879/K12877/K12849	56
Organismal Systems	Endocrine system	ko04911	Insulin secretion	15/2249	27/3920	0.555556	0.968332	-0.19154	0.653188	0.999518	K01539/K04515/K04853/K04450/K04936/K01540/K04634/K04635/K08046/K07882/K09048/K04960/K04943/K05858/K04560	15
Organismal Systems	Development and regeneration	ko04360	Axon guidance	43/2249	77/3920	0.558442	0.973362	-0.273847	0.653425	0.999518	K04515/K06821/K07828/K12755/K04348/K12757/K05733/K04514/K06225/K05112/K03083/K07526/K05746/K07293/K04671/K18952/K04393/K07520/K06521/K06840/K07532/K04392/K00408/K05703/K04189/K06093/K02833/K06529/K04513/K04371/K05128/K05765/K04410/K06226/K06842/K04352/K05734/K07861/K04366/K06268/K06766/K00922/K06820	43
Human Diseases	Infectious disease: viral	ko05162	Measles	43/2249	77/3920	0.558442	0.973362	-0.273847	0.653425	0.999518	K11859/K04448/K11220/K05130/K06626/K04733/K03175/K10144/K03083/K04398/K04734/K12646/K12647/K05068/K02206/K05131/K02581/K04440/K07209/K16196/K02373/K04726/K11224/K16194/K04399/K03237/K06450/K09447/K03283/K03097/K05410/K14754/K04692/K02084/K12648/K03174/K08738/K11217/K04456/K02161/K03171/K10159/K00922	43
Organismal Systems	Digestive system	ko04972	Pancreatic secretion	20/2249	36/3920	0.555556	0.968332	-0.221428	0.654304	0.999518	K01539/K10951/K18245/K01047/K04926/K04936/K14077/K05850/K04392/K01540/K04634/K01242/K07901/K04513/K08046/K13855/K04959/K04960/K05858/K07904	20
Human Diseases	Cancer: specific types	ko05213	Endometrial cancer	20/2249	36/3920	0.555556	0.968332	-0.221428	0.654304	0.999518	K07828/K04491/K03083/K02157/K03099/K08734/K02833/K04371/K04399/K09408/K01110/K05083/K04402/K04377/K04364/K04366/K05691/K04456/K04365/K00922	20
Organismal Systems	Endocrine system	ko04922	Glucagon signaling pathway	25/2249	45/3920	0.555556	0.968332	-0.247851	0.65727	0.999518	K00850/K04515/K04348/K00161/K04583/K07294/K11262/K17491/K04450/K07200/K01834/K04634/K02183/K03841/K07190/K04498/K09048/K04959/K01946/K04960/K07199/K00016/K06268/K05858/K04456	25
Organismal Systems	Endocrine system	ko04926	Relaxin signaling pathway	30/2249	54/3920	0.555556	0.968332	-0.271823	0.661085	0.999518	K04441/K07828/K04448/K13241/K05449/K04388/K04734/K16366/K04450/K18952/K03099/K04440/K06237/K17449/K02833/K04545/K04371/K04439/K01403/K08046/K04536/K13242/K09048/K06279/K04364/K04366/K04500/K05858/K04456/K00922	30
Organismal Systems	Immune system	ko04657	IL-17 signaling pathway	21/2249	38/3920	0.552632	0.963235	-0.264175	0.668147	0.999518	K04441/K11859/K04448/K03175/K03083/K05164/K04398/K06855/K03352/K04734/K04440/K07209/K02373/K04371/K04449/K01403/K05410/K03173/K03174/K14625/K03171	21
Organismal Systems	Digestive system	ko04970	Salivary secretion	16/2249	29/3920	0.551724	0.961653	-0.24043	0.668375	0.999518	K01539/K10951/K19477/K04936/K05850/K01540/K04634/K04141/K02183/K01242/K13899/K08046/K13855/K04959/K04960/K05858	16
Human Diseases	Infectious disease: bacterial	ko05134	Legionellosis	17/2249	31/3920	0.548387	0.955837	-0.286361	0.682494	0.999518	K03231/K01370/K04469/K04398/K04734/K04397/K07953/K08517/K04399/K03283/K23561/K02084/K10168/K13525/K08738/K04077/K10159	17
Genetic Information Processing	Replication and repair	ko03450	Non-homologous end-joining	2249-06-01	3920-11-01	0.545455	0.950726	-0.189836	0.692757	0.999518	K10777/K10884/K10980/K03512/K10886/K10887	6
Human Diseases	Cancer: specific types	ko05225	Hepatocellular carcinoma	43/2249	78/3920	0.551282	0.960883	-0.40479	0.69989	0.999518	K04501/K07828/K00799/K03096/K22182/K04388/K04491/K03083/K06618/K11650/K02353/K11649/K22198/K02157/K03099/K02375/K01384/K00408/K17449/K11723/K02833/K02842/K05692/K04371/K11651/K22197/K09593/K07203/K11340/K06620/K00510/K06279/K01110/K04402/K04377/K00714/K04364/K04366/K04500/K04456/K17454/K04365/K00922	43
Genetic Information Processing	Translation	ko03015	mRNA surveillance pathway	29/2249	53/3920	0.54717	0.953715	-0.393534	0.704588	0.999518	K13917/K11583/K14396/K11584/K14398/K13171/K14411/K14402/K08873/K14376/K14406/K18723/K04354/K03267/K14325/K00565/K14399/K14324/K13126/K14405/K12876/K14409/K12883/K14404/K14328/K11125/K14284/K06965/K12877	29
Genetic Information Processing	Chromosome	ko03082	ATP-dependent chromatin remodeling	34/2249	62/3920	0.548387	0.955837	-0.4066	0.705402	0.999518	K08874/K02326/K06067/K11251/K11660/K11643/K11650/K15224/K11649/K22198/K26454/K11666/K10752/K11672/K11723/K11324/K11321/K11656/K11304/K05692/K11322/K23194/K11651/K22197/K23310/K11665/K11340/K05610/K26455/K11727/K11667/K11591/K11339/K11671	34
Organismal Systems	Development and regeneration	ko04320	Dorso-ventral axis formation	2249-07-01	13/3920	0.538462	0.938537	-0.257489	0.707396	0.999518	K03211/K02602/K03099/K02156/K04371/K04364/K04365	7
Environmental Information Processing	Signal transduction	ko04392	Hippo signaling pathway - multiple species	2249-07-01	13/3920	0.538462	0.938537	-0.257489	0.707396	0.999518	K06685/K16687/K08791/K16682/K09854/K16507/K04412	7
Organismal Systems	Digestive system	ko04973	Carbohydrate digestion and absorption	2249-07-01	13/3920	0.538462	0.938537	-0.257489	0.707396	0.999518	K01539/K01229/K01540/K00844/K05858/K04456/K00922	7
Organismal Systems	Immune system	ko04660	T cell receptor signaling pathway	40/2249	73/3920	0.547945	0.955067	-0.449533	0.716496	0.999518	K04441/K07828/K04448/K04348/K11583/K05733/K11584/K03083/K04734/K07293/K04393/K05730/K03099/K02581/K04440/K05703/K07209/K04466/K04354/K02833/K04513/K04371/K07369/K06450/K06454/K04410/K06478/K04350/K05734/K05856/K04446/K04364/K07364/K04366/K06268/K05872/K06538/K04456/K06453/K00922	40
Human Diseases	Cancer: specific types	ko05214	Glioma	20/2249	37/3920	0.540541	0.94216	-0.410049	0.719607	0.999518	K04515/K07828/K06618/K03099/K17449/K02833/K02183/K04371/K08794/K07203/K06620/K06279/K01110/K04402/K04364/K04366/K04456/K17454/K04365/K00922	20
Metabolism	Glycan biosynthesis and metabolism	ko00534	Glycosaminoglycan biosynthesis - heparan sulfate / heparin	2249-08-01	15/3920	0.533333	0.929598	-0.316893	0.720701	0.999518	K02367/K02576/K00734/K00771/K10158/K01793/K00733/K02369	8
Human Diseases	Cancer: specific types	ko05222	Small cell lung cancer	31/2249	57/3920	0.54386	0.947946	-0.459226	0.725024	0.999518	K05636/K13241/K06626/K03175/K04734/K06618/K03875/K02206/K06485/K06240/K06237/K02219/K07209/K16060/K05635/K04399/K03172/K03173/K06243/K06620/K02084/K01110/K03174/K04402/K04377/K08738/K10500/K04456/K02161/K17454/K00922	31
Organismal Systems	Development and regeneration	ko04380	Osteoclast differentiation	41/2249	75/3920	0.546667	0.952838	-0.478372	0.725585	0.999518	K04441/K04448/K05147/K04348/K11220/K05130/K03175/K04388/K04469/K04734/K01371/K08011/K08601/K14380/K05131/K04440/K04392/K05703/K07209/K04466/K09455/K04371/K14381/K07371/K04449/K03173/K09030/K04959/K05856/K04446/K04960/K04364/K07364/K08009/K06268/K05453/K06551/K06493/K11217/K04456/K00922	41
Metabolism	Amino acid metabolism	ko00330	Arginine and proline metabolism	15/2249	28/3920	0.535714	0.933748	-0.408116	0.727345	0.999518	K00472/K01581/K00802/K13241/K00613/K14455/K00819/K00128/K18384/K13242/K00657/K12657/K00286/K00149/K00294	15
Genetic Information Processing	Folding, sorting and degradation	ko04120	Ubiquitin mediated proteolysis	61/2249	111/3920	0.54955	0.957863	-0.522411	0.733145	0.999518	K10699/K10604/K03348/K10612/K10447/K16064/K05632/K10603/K10611/K03175/K04678/K10687/K10608/K10144/K10577/K03352/K03875/K20217/K03872/K03363/K03869/K10580/K10607/K10685/K03357/K10688/K16060/K10264/K03350/K04552/K10054/K25228/K03351/K10589/K02927/K10598/K06689/K02207/K03094/K10601/K04416/K10571/K10605/K10686/K03362/K10582/K10586/K03355/K03354/K10581/K10585/K03364/K10575/K03349/K16065/K03358/K04554/…	61
Cellular Processes	Transport and catabolism	ko04140	Autophagy - animal	66/2249	120/3920	0.55	0.958648	-0.533687	0.735614	0.999518	K22991/K08803/K08491/K21247/K07828/K10802/K08333/K12650/K21249/K03175/K23609/K21348/K08266/K07925/K07187/K23610/K17606/K08852/K10435/K08509/K08512/K08342/K07208/K04440/K08334/K08343/K08488/K16186/K16196/K02833/K08341/K08331/K07901/K04371/K20179/K03237/K08336/K17603/K14381/K02927/K07203/K26797/K17907/K17889/K07207/K07298/K05410/K07897/K08270/K01379/K01110/K22262/K17890/K10586/K17908/K19946/K04366/…	66
Organismal Systems	Immune system	ko04662	B cell receptor signaling pathway	27/2249	50/3920	0.54	0.941218	-0.48525	0.736567	0.999518	K07828/K04448/K04348/K06856/K03083/K04734/K05730/K03099/K02581/K04392/K07209/K02833/K04371/K07369/K03084/K07371/K08890/K26239/K06507/K04446/K04364/K07861/K04366/K06268/K05872/K04456/K00922	27
Organismal Systems	Endocrine system	ko04935	Growth hormone synthesis, secretion and action	33/2249	61/3920	0.540984	0.942933	-0.521085	0.743679	0.999518	K04441/K07828/K11220/K07187/K03083/K04853/K04450/K03099/K04440/K17449/K04634/K11224/K02833/K04635/K05438/K04219/K04371/K07203/K08046/K04416/K04498/K04432/K04692/K09048/K06279/K04959/K04960/K04364/K04366/K05858/K04456/K11265/K00922	33
Human Diseases	Endocrine and metabolic disease	ko04930	Type II diabetes mellitus	2249-10-01	19/3920	0.526316	0.917367	-0.41883	0.7442	0.999518	K07187/K18952/K04440/K07209/K04854/K04371/K07203/K04697/K00844/K00922	10
Environmental Information Processing	Signaling molecules and interaction	ko04512	ECM-receptor interaction	17/2249	32/3920	0.53125	0.925967	-0.487788	0.748963	0.999518	K23379/K05636/K06238/K06252/K06485/K06240/K06237/K06585/K06257/K16338/K06266/K05635/K06267/K06480/K06243/K06493/K04659	17
Human Diseases	Infectious disease: bacterial	ko05120	Epithelial cell signaling in Helicobacter pylori infection	23/2249	43/3920	0.534884	0.932301	-0.517803	0.750583	0.999518	K04441/K04448/K06704/K02152/K04734/K07293/K06735/K04393/K02150/K03662/K03661/K02154/K04440/K04392/K02149/K07209/K04466/K02155/K02147/K02153/K06785/K02146/K02144	23
Metabolism	Metabolism of cofactors and vitamins	ko00860	Porphyrin metabolism	2249-11-01	21/3920	0.52381	0.912998	-0.463719	0.754696	0.999518	K00798/K14163/K21418/K00214/K14735/K01698/K00522/K01195/K00510/K01749/K01764	11
Environmental Information Processing	Signaling molecules and interaction	ko04514	Cell adhesion molecules	24/2249	45/3920	0.533333	0.929598	-0.550995	0.759824	0.999518	K07377/K06496/K06735/K06485/K06087/K06585/K06257/K06751/K06567/K06796/K16338/K06454/K06520/K06478/K06785/K06492/K06780/K06471/K06547/K06538/K06766/K06779/K06752/K06710	24
Cellular Processes	Cellular community - eukaryotes	ko04540	Gap junction	19/2249	36/3920	0.527778	0.919915	-0.55996	0.768042	0.999518	K07828/K19477/K07374/K03099/K07375/K04634/K04141/K02833/K04635/K04371/K08046/K04420/K04157/K04959/K04960/K04364/K04366/K05858/K04463	19
Environmental Information Processing	Signal transduction	ko04012	ErbB signaling pathway	25/2249	47/3920	0.531915	0.927126	-0.583031	0.768597	0.999518	K04515/K07828/K04448/K05733/K03083/K03099/K04440/K17449/K11224/K02833/K04371/K09593/K07203/K04410/K06279/K05734/K05083/K04377/K04364/K07205/K05458/K04366/K04456/K04365/K00922	25
Human Diseases	Cancer: specific types	ko05220	Chronic myeloid leukemia	25/2249	47/3920	0.531915	0.927126	-0.583031	0.768597	0.999518	K04501/K07828/K06067/K04388/K04496/K04734/K06618/K07293/K03099/K17449/K07209/K11224/K02833/K04371/K06620/K06279/K04402/K04377/K04364/K04366/K04456/K17454/K08367/K04365/K00922	25
Environmental Information Processing	Signal transduction	ko04390	Hippo signaling pathway	36/2249	67/3920	0.537313	0.936536	-0.607802	0.768778	0.999518	K06069/K04501/K06685/K16687/K04388/K08791/K16682/K04491/K03083/K06094/K02353/K04671/K16197/K18952/K02157/K09854/K19631/K02375/K01384/K00408/K04354/K06093/K16060/K02842/K06827/K05692/K16175/K16823/K08731/K03362/K16819/K04377/K00714/K04500/K05691/K04412	36
Organismal Systems	Nervous system	ko04730	Long-term depression	13/2249	25/3920	0.52	0.906358	-0.544853	0.773701	0.999518	K16342/K07828/K19477/K04346/K04634/K02833/K04635/K04371/K04959/K04960/K04366/K05858/K04365	13
Human Diseases	Immune disease	ko05340	Primary immunodeficiency	14/2249	27/3920	0.518519	0.903776	-0.581991	0.782358	0.999518	K05654/K05653/K01488/K10603/K08062/K06856/K08063/K16056/K06450/K07371/K06454/K06478/K05856/K10887	14
Organismal Systems	Endocrine system	ko04915	Estrogen signaling pathway	27/2249	51/3920	0.529412	0.922763	-0.644028	0.784879	0.999518	K07828/K04448/K09571/K08527/K04450/K04246/K03099/K17449/K04634/K02833/K02183/K04371/K01403/K03283/K08046/K13242/K09048/K06279/K01379/K04959/K04960/K04364/K04366/K05858/K04456/K02161/K00922	27
Organismal Systems	Circulatory system	ko04270	Vascular smooth muscle contraction	28/2249	53/3920	0.528302	0.920829	-0.673153	0.79245	0.999518	K16342/K10352/K12755/K01047/K12315/K04514/K04853/K12332/K04346/K16343/K16366/K04936/K04266/K07532/K04634/K02183/K04635/K04513/K04371/K08046/K04959/K04960/K00907/K04366/K05858/K18051/K12327/K04365	28
Metabolism	Amino acid metabolism	ko00310	Lysine degradation	22/2249	42/3920	0.52381	0.912998	-0.65757	0.79291	0.999518	K11433/K00825/K11430/K00626/K15791/K07511/K18201/K00128/K11421/K00022/K11429/K00473/K11426/K00658/K09186/K11419/K07515/K11432/K09189/K11423/K00149/K00382	22
Human Diseases	Cancer: overview	ko05206	MicroRNAs in cancer	55/2249	102/3920	0.539216	0.939851	-0.714007	0.793015	0.999518	K13863/K17460/K07828/K11430/K06067/K10145/K04728/K05665/K04702/K06626/K04514/K06252/K07187/K10577/K23582/K04671/K16865/K03099/K17449/K07209/K08670/K02833/K10373/K05762/K04513/K04371/K01403/K12886/K16866/K07203/K08007/K10605/K06645/K04498/K06620/K05658/K04692/K08270/K00510/K06279/K02539/K01110/K05734/K05083/K23581/K04377/K04364/K04366/K06493/K01425/K16341/K02161/K17383/K17454/K00922	55
Cellular Processes	Cellular community - eukaryotes	ko04530	Tight junction	45/2249	84/3920	0.535714	0.933748	-0.712019	0.795339	0.999518	K06098/K10352/K06069/K13365/K12755/K04448/K12757/K07902/K05754/K04514/K21109/K07374/K05757/K06735/K06094/K18952/K04393/K06087/K07200/K04440/K04392/K06105/K06448/K21110/K04354/K06093/K05692/K05762/K07901/K08018/K04513/K09489/K16175/K05702/K04802/K08007/K04416/K07298/K06785/K16819/K20638/K05083/K04426/K07199/K08367	45
Metabolism	Amino acid metabolism	ko00350	Tyrosine metabolism	2249-07-01	14/3920	0.5	0.871498	-0.558728	0.797313	0.999518	K00545/K01800/K14455/K00276/K07253/K00815/K00121	7
Metabolism	Carbohydrate metabolism	ko00010	Glycolysis / Gluconeogenesis	16/2249	31/3920	0.516129	0.899611	-0.65094	0.798257	0.999518	K00850/K08074/K00161/K03103/K01623/K01895/K01834/K00128/K03841/K01689/K00844/K00016/K00002/K00121/K00149/K00382	16
Organismal Systems	Endocrine system	ko04918	Thyroid hormone synthesis	16/2249	31/3920	0.516129	0.899611	-0.65094	0.798257	0.999518	K01539/K04450/K15225/K01540/K15173/K04634/K00432/K04249/K08046/K00383/K09048/K04959/K04960/K05858/K09582/K09490	16
Genetic Information Processing	Translation	ko03010	Ribosome	61/2249	113/3920	0.539823	0.94091	-0.739362	0.798749	0.999518	K02880/K02890/K02993/K02914/K02926/K02988/K02896/K02925/K02963/K02875/K02874/K02881/K02873/K02969/K02915/K02937/K02893/K02947/K02918/K02979/K02895/K02891/K02959/K02951/K02921/K02892/K02884/K02990/K02956/K02943/K02961/K02992/K02927/K02954/K02960/K02870/K02975/K02970/K02941/K02987/K02983/K02981/K02912/K02878/K02863/K02934/K02957/K02939/K02898/K02991/K02906/K02980/K02911/K02962/K02885/K02935/K02976/…	61
Environmental Information Processing	Signal transduction	ko04011	MAPK signaling pathway - yeast	2249-08-01	16/3920	0.5	0.871498	-0.597458	0.803174	0.999518	K00006/K04441/K00889/K04393/K04513/K04371/K04536/K00888	8
Metabolism	Carbohydrate metabolism	ko00520	Amino sugar and nucleotide sugar metabolism	17/2249	33/3920	0.515152	0.897907	-0.683184	0.805585	0.999518	K17497/K00621/K12409/K01183/K00820/K01784/K01836/K00012/K00326/K08678/K18674/K21749/K00844/K02564/K12373/K00849/K05304	17
Environmental Information Processing	Signal transduction	ko04370	VEGF signaling pathway	17/2249	33/3920	0.515152	0.897907	-0.683184	0.805585	0.999518	K16342/K04441/K07828/K04348/K04393/K04392/K04443/K02833/K04371/K04399/K13242/K07861/K04366/K06268/K04456/K04444/K00922	17
Organismal Systems	Immune system	ko04612	Antigen processing and presentation	17/2249	33/3920	0.515152	0.897907	-0.683184	0.805585	0.999518	K08055/K05654/K05653/K08062/K08063/K01369/K06696/K08056/K06751/K09489/K06454/K03283/K26598/K06698/K08066/K06752/K09490	17
Metabolism	Carbohydrate metabolism	ko00030	Pentose phosphate pathway	2249-09-01	18/3920	0.5	0.871498	-0.633863	0.809115	0.999518	K00850/K11214/K01623/K00851/K00852/K00616/K03841/K00615/K00033	9
Human Diseases	Drug resistance: antineoplastic	ko01523	Antifolate resistance	2249-09-01	18/3920	0.5	0.871498	-0.633863	0.809115	0.999518	K05665/K01930/K05666/K00600/K05681/K25004/K07209/K05668/K13649	9
Metabolism	Nucleotide metabolism	ko00230	Purine metabolism	31/2249	59/3920	0.525424	0.915812	-0.755824	0.813177	0.999518	K13293/K00759/K01488/K00088/K01939/K13760/K13762/K00940/K01756/K00364/K01490/K01510/K01081/K18532/K18436/K18437/K01513/K01511/K06928/K01509/K19970/K08046/K07023/K00939/K13988/K12305/K10808/K00942/K12304/K01518/K11265	31
Environmental Information Processing	Signal transduction	ko04066	HIF-1 signaling pathway	31/2249	59/3920	0.525424	0.915812	-0.755824	0.813177	0.999518	K00850/K04515/K13241/K00161/K01623/K16366/K01103/K05121/K03872/K04372/K09097/K06503/K04371/K07203/K13242/K04498/K04692/K05096/K00510/K01689/K14736/K05083/K00844/K07205/K00016/K02991/K12077/K04456/K02161/K00922/K03868	31
Organismal Systems	Immune system	ko04658	Th1 and Th2 cell differentiation	25/2249	48/3920	0.520833	0.907811	-0.745464	0.814223	0.999518	K04441/K04448/K04348/K11220/K05064/K06052/K06061/K04734/K05068/K02581/K04440/K07209/K11224/K04371/K06450/K06053/K06454/K10166/K05856/K04446/K06268/K05872/K06752/K11217/K06453	25
Environmental Information Processing	Signal transduction	ko04072	Phospholipase D signaling pathway	37/2249	70/3920	0.528571	0.921298	-0.77072	0.814274	0.999518	K16342/K07828/K00889/K00901/K06856/K23484/K01080/K04346/K07293/K04294/K03099/K21289/K18441/K07208/K17449/K05703/K19007/K02833/K04513/K04371/K07835/K05091/K09593/K07203/K04275/K08046/K07207/K13523/K06279/K04364/K04366/K05858/K04456/K07830/K07206/K01115/K00922	37
Metabolism	Carbohydrate metabolism	ko00630	Glyoxylate and dicarboxylate metabolism	2249-10-01	20/3920	0.5	0.871498	-0.668321	0.815022	0.999518	K00626/K02437/K05606/K01816/K00600/K01895/K00049/K01681/K01432/K00382	10
Human Diseases	Cancer: overview	ko05235	PD-L1 expression and PD-1 checkpoint pathway in cancer	32/2249	61/3920	0.52459	0.914359	-0.781994	0.819495	0.999518	K04441/K07828/K04448/K04348/K04421/K11220/K03175/K05119/K04734/K07293/K02581/K07209/K02833/K04371/K06450/K06454/K07203/K03097/K04432/K04692/K01110/K04350/K05856/K04446/K04366/K06268/K05872/K11217/K04456/K10159/K06453/K00922	32
Environmental Information Processing	Signal transduction	ko04152	AMPK signaling pathway	33/2249	63/3920	0.52381	0.912998	-0.807545	0.825548	0.999518	K08292/K00850/K00507/K11583/K08272/K11262/K11584/K07187/K17532/K19030/K01103/K07200/K07208/K04354/K07901/K25893/K07297/K09408/K03841/K07881/K07203/K06627/K07207/K07298/K00665/K09048/K03234/K01946/K07205/K07199/K04456/K07206/K00922	33
Human Diseases	Endocrine and metabolic disease	ko04933	AGE-RAGE signaling pathway in diabetic complications	27/2249	52/3920	0.519231	0.905018	-0.799826	0.826834	0.999518	K04441/K04501/K07828/K04448/K05449/K11220/K05857/K04702/K04388/K16366/K18952/K04393/K04440/K06237/K04392/K11224/K02833/K04371/K13242/K04692/K03907/K04446/K04500/K05858/K04456/K02161/K00922	27
Cellular Processes	Cellular community - eukaryotes	ko04510	Focal adhesion	51/2249	96/3920	0.53125	0.925967	-0.851914	0.830686	0.999518	K13709/K05636/K06238/K12755/K04448/K05449/K00889/K12757/K05733/K04514/K06252/K03083/K04393/K06485/K05730/K03099/K06240/K04440/K06237/K04392/K17449/K05703/K06585/K16060/K02833/K06271/K05692/K04513/K04371/K05635/K06480/K04410/K06243/K05096/K27392/K06279/K01110/K06275/K05734/K05083/K00907/K04364/K07861/K04366/K13708/K06493/K04456/K02161/K04365/K04659/K00922	51
Human Diseases	Cancer: specific types	ko05217	Basal cell carcinoma	13/2249	26/3920	0.5	0.871498	-0.76259	0.832021	0.999518	K06225/K04491/K03083/K02353/K02157/K02375/K01384/K00408/K02842/K06226/K04402/K00714/K06229	13
Organismal Systems	Immune system	ko04620	Toll-like receptor signaling pathway	28/2249	54/3920	0.518519	0.903776	-0.825929	0.832725	0.999518	K04441/K04448/K11220/K05130/K04733/K03175/K05402/K12964/K04398/K04734/K01371/K05131/K04440/K04392/K07209/K02373/K04371/K09447/K05410/K04432/K03174/K02861/K10168/K10169/K11217/K04456/K10159/K00922	28
NA	NA	ko04820	Cytoskeleton in muscle cells	41/2249	78/3920	0.525641	0.916191	-0.867272	0.837247	0.999518	K01539/K10352/K06238/K12755/K27488/K19721/K12567/K12315/K09377/K06485/K14380/K18267/K01490/K05745/K06237/K01540/K07611/K06585/K23957/K06257/K05865/K12314/K09259/K21434/K06271/K10373/K05692/K16338/K10375/K10365/K06480/K01689/K09290/K10056/K10370/K06493/K08573/K24414/K19867/K06115/K04659	41
Organismal Systems	Endocrine system	ko04921	Oxytocin signaling pathway	36/2249	69/3920	0.521739	0.90939	-0.880865	0.84226	0.999518	K08292/K16342/K04515/K07828/K12755/K04977/K04448/K04348/K04514/K04853/K07200/K21289/K04864/K04634/K02833/K02183/K05692/K04454/K01242/K04513/K04371/K08794/K17901/K08046/K04862/K13242/K03234/K04959/K04446/K04960/K00907/K07199/K04366/K06268/K05858/K04463	36
Human Diseases	Cardiovascular disease	ko05418	Fluid shear stress and atherosclerosis	36/2249	69/3920	0.521739	0.90939	-0.880865	0.84226	0.999518	K04441/K12160/K04448/K00799/K16366/K04671/K18952/K08011/K04440/K04392/K07209/K06257/K21278/K02183/K05692/K16338/K04454/K04670/K04513/K14381/K01403/K13242/K00510/K03907/K04675/K04426/K06471/K07861/K08009/K16065/K06493/K04463/K04456/K02161/K03671/K00922	36
Human Diseases	Infectious disease: viral	ko05170	Human immunodeficiency virus 1 infection	65/2249	122/3920	0.532787	0.928646	-0.928786	0.846555	0.999518	K08055/K05654/K05653/K06632/K22544/K04441/K07828/K10612/K04448/K12392/K04348/K04728/K04733/K10611/K03175/K05733/K04398/K04734/K03872/K08056/K04440/K04392/K07209/K04634/K04189/K02373/K04726/K06751/K02833/K02183/K04635/K04545/K04371/K04399/K06450/K21771/K06454/K05765/K07203/K03094/K04410/K04536/K05410/K03173/K04432/K03362/K04959/K05734/K02861/K04446/K04960/K02216/K07861/K04366/K08738/K06268/K04456/…	65
Metabolism	Global and overview maps	ko01230	Biosynthesis of amino acids	18/2249	36/3920	0.5	0.871498	-0.898492	0.857049	0.999518	K00850/K00831/K00548/K00814/K00789/K14455/K01623/K00600/K01953/K01834/K01681/K01697/K00616/K00615/K01689/K12657/K00286/K01755	18
Organismal Systems	Immune system	ko04664	Fc epsilon RI signaling pathway	18/2249	36/3920	0.5	0.871498	-0.898492	0.857049	0.999518	K16342/K04441/K07828/K06856/K05730/K03099/K04440/K04392/K05703/K02833/K04371/K03084/K04432/K04364/K07861/K04366/K04456/K00922	18
Human Diseases	Drug resistance: antineoplastic	ko01522	Endocrine resistance	26/2249	51/3920	0.509804	0.888587	-0.929003	0.8579	0.999518	K04441/K07828/K04448/K06052/K06618/K04246/K03099/K04440/K17449/K02833/K04371/K05931/K01403/K07203/K08046/K06620/K06279/K05083/K04650/K04364/K04366/K04456/K02161/K17454/K04365/K00922	26
Organismal Systems	Immune system	ko04650	Natural killer cell mediated cytotoxicity	27/2249	53/3920	0.509434	0.887942	-0.952771	0.862542	0.999518	K07828/K04348/K05130/K06856/K07293/K05730/K03099/K05131/K04392/K17449/K05703/K04726/K02833/K04371/K04722/K06279/K05856/K06582/K04446/K04364/K07861/K04366/K06268/K07984/K06453/K04365/K00922	27
Metabolism	Carbohydrate metabolism	ko00500	Starch and sucrose metabolism	2249-06-01	13/3920	0.461538	0.80446	-0.81918	0.864019	0.999518	K12317/K01196/K12316/K01513/K05349/K00844	6
Organismal Systems	Sensory system	ko04742	Taste transduction	2249-08-01	17/3920	0.470588	0.820234	-0.861643	0.865629	0.999518	K04624/K04819/K04990/K01509/K08046/K04960/K04980/K05858	8
Metabolism	Lipid metabolism	ko00590	Arachidonic acid metabolism	2249-09-01	19/3920	0.473684	0.82563	-0.883801	0.867538	0.999518	K16342/K01047/K16343/K05361/K08726/K15730/K18592/K01832/K13948	9
Environmental Information Processing	Signal transduction	ko04630	JAK-STAT signaling pathway	36/2249	70/3920	0.514286	0.896398	-1.01456	0.871892	0.999518	K05060/K05433/K04705/K11220/K18026/K05064/K05130/K16064/K04702/K04738/K07293/K05068/K03099/K05131/K05135/K11224/K02833/K05066/K05438/K05057/K07203/K04697/K04498/K04692/K04699/K02539/K05075/K04377/K04364/K04366/K16065/K11217/K04456/K02161/K04698/K00922	36
Environmental Information Processing	Signal transduction	ko04668	TNF signaling pathway	36/2249	70/3920	0.514286	0.896398	-1.01456	0.871892	0.999518	K04441/K11859/K05433/K04448/K05449/K05632/K06052/K19901/K04398/K04734/K16366/K15637/K04450/K08601/K04397/K04440/K07209/K02373/K04466/K16060/K09444/K04371/K01403/K03172/K03173/K04432/K09048/K03174/K02861/K04426/K14625/K05453/K17065/K04456/K03171/K00922	36
Human Diseases	Cancer: specific types	ko05219	Bladder cancer	2249-12-01	25/3920	0.48	0.836639	-0.950517	0.875246	0.999518	K08803/K07828/K06618/K02833/K04371/K01403/K06620/K05083/K04377/K04366/K17454/K04365	12
Organismal Systems	Digestive system	ko04976	Bile secretion	14/2249	29/3920	0.482759	0.841447	-0.994117	0.88109	0.999518	K01539/K05666/K18245/K13885/K08563/K05681/K01540/K14349/K08046/K13855/K05658/K04943/K14360/K13857	14
Human Diseases	Cancer: specific types	ko05218	Melanoma	14/2249	29/3920	0.482759	0.841447	-0.994117	0.88109	0.999518	K07828/K06618/K18497/K02833/K09455/K04371/K06620/K01110/K04402/K04366/K04456/K17454/K04365/K00922	14
Organismal Systems	Immune system	ko04611	Platelet activation	33/2249	65/3920	0.507692	0.884906	-1.0854	0.886852	0.999518	K16342/K04441/K06069/K12757/K19477/K08627/K04514/K16059/K16056/K18952/K08512/K21289/K07532/K05703/K04634/K05215/K06271/K05692/K04513/K04371/K08046/K13242/K04264/K04350/K04959/K01832/K04960/K00907/K17704/K05858/K06493/K04456/K00922	33
Human Diseases	Infectious disease: bacterial	ko05130	Pathogenic Escherichia coli infection	53/2249	102/3920	0.519608	0.905675	-1.11971	0.888669	0.999518	K10352/K04441/K13365/K05750/K04448/K04733/K05754/K03175/K05733/K06856/K04514/K01370/K14007/K04346/K07374/K04398/K05757/K04734/K20352/K07293/K04393/K06087/K18441/K12559/K02581/K04397/K10356/K04440/K07375/K07532/K04392/K05703/K07209/K02373/K05692/K23612/K04513/K04371/K04399/K23649/K05749/K04275/K04722/K08007/K04410/K03173/K05752/K06185/K02861/K10168/K08738/K05748/K03171	53
Environmental Information Processing	Signaling molecules and interaction	ko04080	Neuroactive ligand-receptor interaction	34/2249	67/3920	0.507463	0.884506	-1.10609	0.890391	0.999518	K01319/K04583/K05770/K12332/K17278/K16366/K04285/K04814/K04294/K04296/K04278/K04210/K04266/K04009/K04815/K04322/K05215/K04141/K04249/K05438/K04219/K05220/K05184/K04010/K04275/K04268/K04264/K08386/K05840/K04151/K05203/K04157/K04259/K05771	34
Organismal Systems	Endocrine system	ko04928	Parathyroid hormone synthesis, secretion and action	27/2249	54/3920	0.5	0.871498	-1.10298	0.892358	0.999518	K13293/K13365/K07995/K04346/K08002/K04450/K04634/K04635/K04454/K04513/K04371/K04439/K13302/K04449/K08046/K08835/K08558/K09048/K04959/K08867/K04960/K04366/K05858/K02161/K14426/K01115/K04365	27
Human Diseases	Cancer: specific types	ko05223	Non-small cell lung cancer	20/2249	41/3920	0.487805	0.850242	-1.11819	0.898657	0.999518	K07828/K05119/K06618/K03099/K11224/K02833/K04371/K04399/K04411/K09408/K06620/K04692/K05083/K04402/K04364/K04366/K04456/K17454/K04365/K00922	20
Environmental Information Processing	Signal transduction	ko04068	FoxO signaling pathway	39/2249	77/3920	0.506494	0.882817	-1.20468	0.906282	0.999518	K04441/K04501/K07828/K04728/K10305/K04388/K07187/K03875/K02206/K11838/K07200/K03099/K04440/K07209/K02833/K08341/K13304/K04371/K12358/K04411/K08336/K09408/K21771/K13302/K16332/K07298/K04498/K04692/K01110/K04402/K04364/K07199/K04366/K04564/K04456/K16341/K21770/K04365/K00922	39
Metabolism	Carbohydrate metabolism	ko00020	Citrate cycle (TCA cycle)	2249-09-01	20/3920	0.45	0.784349	-1.12158	0.910506	0.999518	K00161/K00164/K01648/K01681/K01679/K00658/K00234/K01900/K00382	9
Metabolism	Glycan biosynthesis and metabolism	ko00532	Glycosaminoglycan biosynthesis - chondroitin sulfate / dermatan sulfate	2249-07-01	16/3920	0.4375	0.762561	-1.10395	0.911928	0.999518	K08105/K03419/K01794/K00734/K00771/K10158/K00733	7
Organismal Systems	Immune system	ko04672	Intestinal immune network for IgA production	2249-07-01	16/3920	0.4375	0.762561	-1.10395	0.911928	0.999518	K05433/K06856/K04189/K04466/K06779/K06752/K06710	7
Metabolism	Global and overview maps	ko01250	Biosynthesis of nucleotide sugars	13/2249	28/3920	0.464286	0.809249	-1.17505	0.913469	0.999518	K17497/K00621/K12409/K00820/K01784/K01836/K00012/K08678/K18674/K21749/K00844/K00849/K05304	13
Metabolism	Amino acid metabolism	ko00270	Cysteine and methionine metabolism	15/2249	32/3920	0.46875	0.81703	-1.20555	0.91629	0.999518	K00831/K00802/K00816/K00548/K09880/K00789/K14455/K21456/K01697/K01251/K01011/K00016/K00815/K00827/K11204	15
Human Diseases	Cancer: specific types	ko05215	Prostate cancer	27/2249	55/3920	0.490909	0.855653	-1.25057	0.916812	0.999518	K07828/K06626/K04491/K03083/K04734/K06618/K02206/K03099/K15619/K07209/K02833/K04371/K04399/K01403/K07203/K04498/K06620/K09048/K01110/K05083/K04364/K04366/K04456/K02161/K17454/K04365/K00922	27
Human Diseases	Infectious disease: parasitic	ko05145	Toxoplasmosis	29/2249	59/3920	0.491525	0.856727	-1.28627	0.921426	0.999518	K05636/K04441/K13241/K11220/K04733/K03175/K04398/K04734/K06485/K21289/K06240/K02581/K04440/K07209/K05135/K16060/K04371/K05635/K04399/K03283/K06243/K04432/K04692/K08738/K06752/K11217/K04456/K02161/K10159	29
Metabolism	Glycan biosynthesis and metabolism	ko00533	Glycosaminoglycan biosynthesis - keratan sulfate	2249-04-01	3920-10-01	0.4	0.697199	-1.11215	0.92329	0.999518	K03368/K07966/K07967/K09671	4
Organismal Systems	Immune system	ko04659	Th17 cell differentiation	30/2249	61/3920	0.491803	0.857212	-1.30381	0.923639	0.999518	K04441/K05060/K04501/K04448/K04348/K11220/K04388/K04734/K08527/K05068/K02581/K04440/K07209/K11224/K04371/K06450/K06454/K07203/K10166/K04692/K05075/K05856/K04446/K06268/K05872/K04500/K06752/K11217/K06453/K08367	30
Human Diseases	Infectious disease: bacterial	ko05100	Bacterial invasion of epithelial cells	22/2249	46/3920	0.478261	0.833607	-1.31682	0.928095	0.999518	K05754/K23484/K05757/K07863/K16942/K04393/K04392/K17449/K05692/K23612/K04645/K04513/K04644/K09593/K06279/K13708/K05748/K16939/K05691/K04646/K19241/K00922	22
Human Diseases	Substance dependence	ko05034	Alcoholism	23/2249	48/3920	0.479167	0.835186	-1.33273	0.929819	0.999518	K11252/K15014/K07828/K11418/K06067/K11251/K04450/K03099/K04266/K17449/K02833/K02183/K11303/K04545/K04371/K04536/K09048/K11404/K06279/K11253/K04364/K04366/K04365	23
Human Diseases	Infectious disease: viral	ko05167	Kaposi sarcoma-associated herpesvirus infection	56/2249	110/3920	0.509091	0.887344	-1.39022	0.931101	0.999518	K04441/K05060/K07828/K04448/K04348/K11220/K05130/K04491/K03083/K04398/K04734/K06618/K10435/K05131/K21289/K04440/K08334/K08343/K04392/K18497/K07209/K02373/K04726/K04443/K06751/K02833/K02183/K04545/K04371/K04183/K04399/K02927/K17901/K09447/K07203/K17889/K04536/K05410/K03173/K04498/K06620/K04692/K03174/K04959/K04377/K04446/K04960/K04366/K08738/K06268/K21668/K11217/K04456/K03171/K17454/K00922	56
Human Diseases	Endocrine and metabolic disease	ko04931	Insulin resistance	26/2249	54/3920	0.481481	0.839221	-1.38004	0.934885	0.999518	K09113/K07189/K07294/K07187/K08746/K03083/K04734/K07293/K18952/K07200/K04440/K07209/K04373/K00820/K07203/K13242/K15719/K04692/K09048/K17605/K01110/K01946/K05696/K07199/K04456/K00922	26
Human Diseases	Infectious disease: bacterial	ko05132	Salmonella infection	77/2249	149/3920	0.516779	0.900743	-1.43291	0.934941	0.999518	K10416/K04441/K10418/K23935/K12755/K05750/K04448/K12757/K04733/K05754/K00923/K03175/K05733/K04491/K01370/K23484/K16575/K20282/K07374/K04398/K05757/K04734/K07863/K07195/K10426/K10413/K04393/K13883/K21289/K18441/K10419/K04397/K04440/K07375/K04392/K07888/K17637/K07209/K17923/K10420/K02373/K16060/K02833/K05692/K23583/K23612/K04513/K04371/K20179/K23649/K08846/K05749/K03094/K23938/K04722/K03173/K06478/…	77
Human Diseases	Endocrine and metabolic disease	ko04936	Alcoholic liver disease	36/2249	73/3920	0.493151	0.85956	-1.40503	0.935681	0.999518	K00232/K04441/K00507/K07294/K11262/K04733/K03175/K04491/K03083/K05164/K04398/K04734/K07200/K04009/K04440/K00128/K07209/K02373/K04466/K00249/K07297/K04010/K09408/K15728/K05410/K00665/K04432/K03174/K01946/K02861/K04426/K07199/K00121/K04456/K03171/K00149	36
Organismal Systems	Excretory system	ko04962	Vasopressin-regulated water reabsorption	2249-11-01	25/3920	0.44	0.766919	-1.35618	0.939728	0.999518	K10416/K09876/K10418/K10426/K10413/K07888/K12462/K08046/K10414/K09048/K07904	11
Organismal Systems	Aging	ko04213	Longevity regulating pathway - multiple species	14/2249	31/3920	0.451613	0.78716	-1.3801	0.940136	0.999518	K03695/K07828/K06067/K07187/K07200/K02833/K09408/K03283/K07203/K08046/K07199/K04564/K04456/K00922	14
Organismal Systems	Immune system	ko04613	Neutrophil extracellular trap formation	30/2249	62/3920	0.483871	0.843386	-1.44192	0.941279	0.999518	K11252/K01319/K04441/K11418/K06067/K10802/K11251/K06496/K06856/K01370/K05863/K10789/K08011/K04392/K05862/K11303/K05692/K04371/K04010/K07203/K11404/K11253/K04366/K08009/K05858/K06493/K04456/K10159/K15040/K00922	30
Organismal Systems	Endocrine system	ko03320	PPAR signaling pathway	16/2249	35/3920	0.457143	0.796799	-1.40075	0.941314	0.999518	K00232/K00507/K04504/K07294/K01897/K08746/K01641/K08771/K00249/K08755/K01059/K10226/K08761/K15013/K07513/K10214	16
Human Diseases	Infectious disease: parasitic	ko05146	Amoebiasis	19/2249	41/3920	0.463415	0.80773	-1.43561	0.943829	0.999518	K01319/K05636/K13241/K06856/K13963/K06240/K06237/K07888/K06448/K04000/K04634/K04635/K05635/K06243/K07897/K13279/K05858/K10159/K00922	19
Environmental Information Processing	Signal transduction	ko04151	PI3K-Akt signaling pathway	76/2249	148/3920	0.513514	0.895052	-1.50977	0.944095	0.999518	K05636/K06238/K07828/K05449/K11583/K05130/K06626/K06856/K11584/K08266/K06252/K03083/K23691/K04450/K05068/K16197/K05121/K02206/K06485/K04294/K03099/K05131/K21289/K06240/K07208/K06237/K04392/K18497/K07209/K06585/K04354/K02833/K13304/K05438/K04545/K04371/K05635/K04399/K09408/K05091/K13302/K06480/K05057/K07203/K04275/K03258/K07207/K16332/K04536/K07298/K05095/K13242/K10605/K06243/K08270/K05096/K09048/…	76
Organismal Systems	Nervous system	ko04725	Cholinergic synapse	21/2249	45/3920	0.466667	0.813399	-1.46043	0.945791	0.999518	K04515/K07828/K04926/K04853/K21289/K04815/K05703/K04634/K02833/K04635/K04545/K04371/K08046/K04536/K09048/K04959/K04960/K05858/K04456/K02161/K00922	21
Organismal Systems	Aging	ko04211	Longevity regulating pathway	22/2249	47/3920	0.468085	0.815871	-1.47313	0.946822	0.999518	K07828/K10141/K20394/K07187/K04450/K07200/K07208/K02833/K08331/K07297/K09408/K07203/K08046/K07207/K07298/K09048/K07205/K07199/K04564/K04456/K07206/K00922	22
Organismal Systems	Nervous system	ko04728	Dopaminergic synapse	22/2249	47/3920	0.468085	0.815871	-1.47313	0.946822	0.999518	K04515/K04441/K02296/K00545/K04348/K11583/K11584/K03083/K04450/K04440/K04634/K04354/K02183/K04545/K04439/K04536/K09048/K05840/K04959/K04960/K05858/K04456	22
Organismal Systems	Endocrine system	ko04919	Thyroid hormone signaling pathway	34/2249	70/3920	0.485714	0.846598	-1.50225	0.947178	0.999518	K01539/K15133/K00850/K07828/K06067/K11220/K05857/K03083/K01562/K06062/K15159/K07208/K00408/K01540/K02833/K05692/K04371/K04399/K17901/K08187/K07203/K07207/K15170/K04498/K11404/K04377/K04650/K04366/K15156/K05858/K06493/K04456/K15164/K00922	34
Metabolism	Energy metabolism	ko00710	Carbon fixation by Calvin cycle	2249-06-01	15/3920	0.4	0.697199	-1.36297	0.947183	0.999518	K00814/K14455/K01623/K00616/K03841/K00615	6
Human Diseases	Cardiovascular disease	ko05417	Lipid and atherosclerosis	59/2249	117/3920	0.504274	0.878947	-1.54205	0.94863	0.999518	K04515/K04441/K07828/K04448/K04348/K04452/K12650/K04733/K03175/K06496/K01370/K09027/K03083/K04398/K04734/K08852/K04393/K08011/K05730/K04397/K04440/K10645/K04392/K07209/K04726/K02833/K02183/K04513/K04371/K04399/K03237/K09489/K01403/K09447/K03283/K04722/K05641/K26598/K05410/K13242/K03173/K04432/K04692/K02084/K03174/K04446/K04426/K10169/K08009/K08738/K06268/K05858/K04077/K04564/K04456/K02161/K09490/…	59
Metabolism	Metabolism of cofactors and vitamins	ko00790	Folate biosynthesis	2249-05-01	13/3920	0.384615	0.670383	-1.38087	0.951125	0.999518	K20967/K15376/K01930/K00011/K01737	5
Human Diseases	Immune disease	ko05320	Autoimmune thyroid disease	2249-05-01	13/3920	0.384615	0.670383	-1.38087	0.951125	0.999518	K06856/K06751/K04249/K06538/K06752	5
Cellular Processes	Cellular community - eukaryotes	ko04520	Adherens junction	27/2249	57/3920	0.473684	0.82563	-1.5383	0.952165	0.999518	K04501/K12755/K12757/K14394/K04388/K04678/K04514/K04491/K04393/K04392/K05703/K05692/K05690/K23612/K04513/K04371/K05707/K05702/K03097/K04498/K05083/K26418/K05696/K18269/K07861/K05748/K05691	27
Human Diseases	Cancer: overview	ko05207	Chemical carcinogenesis - receptor activation	40/2249	82/3920	0.487805	0.850242	-1.58978	0.955057	0.999518	K07828/K04448/K00799/K06052/K07294/K04853/K06618/K04450/K02213/K03099/K09097/K04815/K18497/K04373/K11224/K04141/K02833/K08726/K15730/K23583/K15043/K04371/K15042/K04439/K07203/K08046/K08731/K17767/K06645/K04692/K09048/K04377/K14293/K04364/K07205/K04366/K04456/K02161/K17454/K00922	40
Organismal Systems	Nervous system	ko04724	Glutamatergic synapse	17/2249	38/3920	0.447368	0.779762	-1.58253	0.958988	0.999518	K16342/K15009/K04348/K27819/K00910/K04634/K04545/K04371/K08046/K04536/K05203/K04959/K04960/K06268/K05858/K01425/K01115	17
Human Diseases	Cardiovascular disease	ko05410	Hypertrophic cardiomyopathy	17/2249	38/3920	0.447368	0.779762	-1.58253	0.958988	0.999518	K12567/K04853/K16366/K06485/K07200/K04864/K06585/K05865/K12314/K10373/K05692/K10375/K06480/K04862/K09290/K07199/K06493	17
Human Diseases	Cancer: overview	ko05200	Pathways in cancer	140/2249	267/3920	0.524345	0.913931	-1.68994	0.959911	0.999518	K05636/K04515/K05060/K08803/K05433/K04501/K07828/K08775/K06067/K04448/K13241/K00799/K05449/K03096/K11220/K05064/K05130/K22182/K04504/K08735/K04702/K06626/K06052/K03175/K04388/K04514/K06225/K04491/K03083/K05119/K04496/K04469/K04346/K04398/K04734/K06618/K04738/K03875/K16366/K08527/K09095/K02353/K05068/K04393/K03872/K02157/K02206/K06485/K04294/K08737/K03099/K19464/K05131/K06240/K08773/K09097/K04397/…	140
Human Diseases	Infectious disease: viral	ko05171	Coronavirus disease - COVID-19	68/2249	135/3920	0.503704	0.877954	-1.67399	0.960495	0.999518	K02880/K02993/K04441/K05060/K04448/K02896/K02925/K11220/K05130/K02875/K04733/K03175/K06496/K06856/K01370/K02873/K02969/K02915/K04734/K12646/K02937/K02893/K12647/K02947/K02918/K02979/K05131/K02891/K04009/K02581/K04440/K02951/K02921/K07209/K04000/K03917/K02943/K04371/K04010/K02927/K02960/K02870/K02975/K05410/K14754/K02941/K04692/K12648/K03174/K02987/K02983/K02981/K01330/K02912/K02934/K02957/K02898/…	68
Human Diseases	Infectious disease: viral	ko05163	Human cytomegalovirus infection	62/2249	124/3920	0.5	0.871498	-1.68675	0.96185	0.999518	K08055/K05654/K05653/K04441/K07828/K04348/K12964/K04514/K03083/K04346/K04398/K04734/K06618/K04450/K03099/K08056/K07208/K07532/K04392/K07209/K05135/K04634/K04189/K02373/K04726/K06751/K02833/K02183/K04635/K04545/K04513/K04371/K04399/K07203/K08046/K07207/K04536/K05410/K03173/K06620/K04692/K09048/K04959/K04259/K02861/K04377/K04446/K04960/K04364/K07205/K07861/K04366/K08738/K06268/K05858/K06493/K11217/…	62
Organismal Systems	Digestive system	ko04974	Protein digestion and absorption	2249-09-01	22/3920	0.409091	0.713044	-1.56567	0.961938	0.999518	K01539/K06238/K19721/K04926/K14210/K06237/K01540/K08187/K24355	9
Organismal Systems	Immune system	ko04670	Leukocyte transendothelial migration	26/2249	56/3920	0.464286	0.809249	-1.66777	0.963709	0.999518	K13709/K04441/K12755/K12757/K04514/K07293/K06735/K04393/K08011/K06087/K05730/K04392/K04189/K05692/K05690/K04513/K01403/K05702/K06520/K08007/K06785/K07873/K06471/K08009/K05691/K00922	26
Human Diseases	Cancer: overview	ko05205	Proteoglycans in cancer	52/2249	106/3920	0.490566	0.855055	-1.75493	0.96762	0.999518	K04515/K04441/K07828/K03685/K04514/K06225/K07293/K04393/K16865/K05730/K03099/K07532/K04392/K02375/K01384/K00408/K18497/K06257/K09259/K02833/K02842/K05692/K16338/K05762/K12461/K04513/K04371/K09593/K01403/K07964/K16866/K07203/K03258/K08007/K04692/K06226/K04959/K05083/K04377/K04960/K00714/K04364/K04366/K04500/K02991/K06493/K04456/K07830/K10159/K16867/K04365/K00922	52
NA	NA	ko03272	Virion - Hepatitis viruses	2249-06-01	16/3920	0.375	0.653624	-1.61045	0.968336	0.999518	K13885/K06087/K12196/K15053/K12194/K27870	6
Human Diseases	Infectious disease: parasitic	ko05140	Leishmaniasis	16/2249	37/3920	0.432432	0.753728	-1.74593	0.971486	0.999518	K04441/K03231/K04448/K13241/K11220/K04733/K03175/K06856/K04734/K08011/K02581/K04371/K08009/K06752/K11217/K10159	16
Human Diseases	Infectious disease: parasitic	ko05143	African trypanosomiasis	2249-05-01	14/3920	0.357143	0.622499	-1.64138	0.971723	0.999518	K06856/K04634/K13822/K01392/K05858	5
Human Diseases	Immune disease	ko05322	Systemic lupus erythematosus	2249-10-01	25/3920	0.4	0.697199	-1.76185	0.974724	0.999518	K11252/K01319/K11087/K11251/K06856/K04000/K11090/K11253/K01330/K06752	10
Human Diseases	Infectious disease: bacterial	ko05131	Shigellosis	70/2249	141/3920	0.496454	0.865318	-1.88941	0.975475	0.999518	K04441/K12755/K04448/K23345/K12757/K04728/K08333/K05857/K17988/K05754/K03175/K04514/K21348/K01370/K03083/K05757/K04734/K16942/K04393/K10435/K10580/K18441/K02581/K04440/K08334/K04392/K05862/K07209/K16186/K06271/K05692/K23612/K04513/K04371/K07369/K12358/K08336/K09408/K14381/K08846/K02927/K06689/K16944/K07203/K03094/K17889/K05864/K05410/K03173/K03362/K10630/K11586/K17890/K04959/K02861/K00844/K11253/…	70
Human Diseases	Substance dependence	ko05031	Amphetamine addiction	2249-09-01	23/3920	0.391304	0.682042	-1.77404	0.975942	0.999518	K04515/K06067/K04448/K04348/K04450/K02183/K09048/K06268/K04560	9
Human Diseases	Infectious disease: parasitic	ko05144	Malaria	2249-09-01	23/3920	0.391304	0.682042	-1.77404	0.975942	0.999518	K06543/K06574/K06496/K06257/K13822/K06576/K06471/K10159/K04659	9
Human Diseases	Infectious disease: parasitic	ko05142	Chagas disease	23/2249	52/3920	0.442308	0.770941	-1.92886	0.980245	0.999518	K04441/K04448/K13241/K04733/K03175/K04388/K04398/K04734/K04440/K07209/K04634/K02373/K04354/K04635/K04371/K06450/K10169/K04500/K05858/K04456/K10159/K06453/K00922	23
Organismal Systems	Immune system	ko04666	Fc gamma R-mediated phagocytosis	24/2249	54/3920	0.444444	0.774665	-1.93414	0.980374	0.999518	K16342/K00889/K05754/K06856/K23484/K01080/K05757/K16343/K04393/K08011/K05730/K12559/K04392/K12562/K04371/K03084/K05765/K06478/K04366/K13708/K05748/K04456/K01115/K00922	24
Organismal Systems	Immune system	ko04610	Complement and coagulation cascades	15/2249	36/3920	0.416667	0.726249	-1.91409	0.980879	0.999518	K03983/K03908/K03912/K06557/K01344/K04009/K04000/K03917/K04010/K03910/K03911/K17252/K03907/K01330/K03909	15
Human Diseases	Immune disease	ko05330	Allograft rejection	2249-03-01	3920-10-01	0.3	0.522899	-1.75233	0.981109	0.999518	K06856/K06751/K06752	3
Environmental Information Processing	Signaling molecules and interaction	ko04061	Viral protein interaction with cytokine and cytokine receptor	14/2249	34/3920	0.411765	0.717705	-1.91772	0.981275	0.999518	K04186/K05060/K12964/K05068/K04304/K05135/K04189/K05507/K04183/K05514/K04722/K14625/K05453/K04182	14
Organismal Systems	Environmental adaptation	ko04713	Circadian entrainment	14/2249	34/3920	0.411765	0.717705	-1.91772	0.981275	0.999518	K21945/K04515/K19477/K04285/K04634/K02183/K04854/K04545/K04371/K08046/K04536/K04960/K05858/K11265	14
Human Diseases	Infectious disease: bacterial	ko05133	Pertussis	14/2249	34/3920	0.411765	0.717705	-1.91772	0.981275	0.999518	K04441/K04448/K13241/K04733/K03175/K01370/K04397/K04440/K02183/K09444/K04513/K04371/K05765/K01330	14
Human Diseases	Infectious disease: bacterial	ko05150	Staphylococcus aureus infection	2249-06-01	17/3920	0.352941	0.615175	-1.84451	0.981427	0.999518	K06496/K06856/K04009/K04010/K01330/K06752	6
Organismal Systems	Immune system	ko04062	Chemokine signaling pathway	45/2249	95/3920	0.473684	0.82563	-1.99578	0.981711	0.999518	K08291/K07828/K11220/K12964/K04514/K03083/K04734/K18952/K04393/K08011/K05730/K03099/K21289/K02581/K04392/K00910/K17449/K07209/K04634/K04189/K11224/K05507/K02833/K00909/K04545/K04513/K04371/K04439/K04183/K09408/K05514/K08046/K04536/K04692/K06279/K04364/K12367/K07861/K14625/K04366/K05858/K04182/K04456/K04365/K00922	45
Environmental Information Processing	Signal transduction	ko04371	Apelin signaling pathway	31/2249	68/3920	0.455882	0.794602	-1.982	0.981893	0.999518	K04501/K07828/K13241/K08333/K06052/K10435/K07200/K21289/K08334/K04634/K02833/K02183/K06827/K04454/K04545/K04371/K07203/K08046/K04536/K13242/K04959/K04960/K00907/K07199/K04366/K04500/K05858/K02991/K04456/K07830/K11265	31
Human Diseases	Immune disease	ko05321	Inflammatory bowel disease	2249-11-01	28/3920	0.392857	0.684749	-1.94197	0.983133	0.999518	K04448/K11220/K05064/K10166/K04692/K05075/K10168/K04446/K04500/K06752/K10159	11
Human Diseases	Substance dependence	ko05032	Morphine addiction	2249-10-01	26/3920	0.384615	0.670383	-1.9561	0.984023	0.999518	K13293/K08291/K00910/K18436/K18437/K04545/K04439/K05184/K08046/K04536	10
Environmental Information Processing	Signal transduction	ko04014	Ras signaling pathway	51/2249	107/3920	0.476636	0.830774	-2.05882	0.984117	0.999518	K16342/K07828/K05449/K01047/K05733/K16343/K07293/K08053/K05121/K04393/K03099/K08773/K04440/K04392/K07888/K17449/K18497/K17637/K07209/K10632/K02833/K02183/K04545/K04513/K04371/K12358/K04411/K07835/K05091/K09593/K05702/K14958/K04410/K04536/K05095/K05410/K08052/K05096/K06279/K04352/K04350/K05734/K04364/K25768/K07861/K04366/K05453/K04456/K07830/K01115/K00922	51
Human Diseases	Cancer: specific types	ko05216	Thyroid cancer	2249-09-01	24/3920	0.375	0.653624	-1.97441	0.985072	0.999518	K07828/K04491/K02833/K09288/K04371/K09290/K04402/K04377/K04365	9
Cellular Processes	Cell motility	ko04810	Regulation of actin cytoskeleton	55/2249	115/3920	0.478261	0.833607	-2.10088	0.985585	0.999518	K10352/K05751/K00920/K07828/K12755/K05750/K00889/K12757/K05754/K05733/K04514/K05729/K04346/K05757/K05746/K04393/K06485/K05730/K03099/K26108/K05745/K07532/K04392/K18497/K06585/K04000/K04189/K02833/K05692/K05762/K23612/K04513/K04371/K06480/K05765/K05749/K04275/K08007/K04410/K05095/K06524/K05752/K05734/K00907/K00921/K07861/K04366/K13708/K05748/K04367/K06493/K04456/K07830/K04365/K00922	55
Human Diseases	Cancer: overview	ko05202	Transcriptional misregulation in cancer	45/2249	96/3920	0.46875	0.81703	-2.10548	0.986045	0.999518	K06532/K03211/K15617/K06067/K04728/K21946/K04452/K04388/K14242/K06856/K15605/K04376/K08527/K10789/K15615/K15627/K15619/K16060/K08854/K04454/K15610/K09455/K10054/K13105/K01403/K06627/K03172/K09053/K09186/K15187/K05096/K11449/K04402/K11253/K08559/K04377/K11313/K04650/K10056/K09063/K15184/K09383/K10500/K09355/K08367	45
Organismal Systems	Immune system	ko04640	Hematopoietic cell lineage	16/2249	39/3920	0.410256	0.715076	-2.07436	0.986954	0.999518	K06856/K05068/K06485/K06503/K06448/K05066/K01242/K06450/K05091/K06454/K06480/K06455/K06457/K05453/K06493/K06752	16
Metabolism	Glycan biosynthesis and metabolism	ko00601	Glycosphingolipid biosynthesis - lacto and neolacto series	2249-04-01	13/3920	0.307692	0.536307	-1.94256	0.986972	0.999518	K00742/K07966/K03766/K07967	4
Human Diseases	Cardiovascular disease	ko05416	Viral myocarditis	2249-12-01	31/3920	0.387097	0.674708	-2.10925	0.988702	0.999518	K06856/K04398/K04392/K05703/K04726/K06751/K05692/K04399/K07861/K08738/K06752/K03260	12
Cellular Processes	Transport and catabolism	ko04148	Efferocytosis	44/2249	95/3920	0.463158	0.807283	-2.20577	0.989228	0.999518	K08179/K04515/K04441/K06129/K14802/K01581/K06704/K04504/K03908/K01370/K16343/K07293/K00411/K01052/K09097/K04397/K04392/K07888/K04443/K19498/K06266/K04371/K20179/K04459/K07881/K26813/K13302/K10223/K05641/K24068/K07897/K17253/K26935/K26934/K04259/K04446/K06471/K20177/K13708/K19501/K06551/K06493/K20183/K09355	44
Environmental Information Processing	Signal transduction	ko04064	NF-kappa B signaling pathway	30/2249	68/3920	0.441176	0.768969	-2.22933	0.990346	0.999518	K11859/K05147/K24070/K04728/K04733/K03175/K12964/K06856/K10577/K04469/K04734/K12646/K16072/K08601/K07209/K04466/K16060/K07369/K23324/K07371/K03097/K03172/K03173/K03174/K05856/K02861/K04402/K16065/K02161/K03171	30
Organismal Systems	Sensory system	ko04750	Inflammatory mediator regulation of TRP channels	17/2249	42/3920	0.404762	0.705499	-2.22588	0.991094	0.999518	K16342/K04515/K04441/K16343/K04440/K04634/K02183/K08046/K04432/K04157/K04959/K04259/K04971/K04960/K05858/K18051/K00922	17
Human Diseases	Cardiovascular disease	ko05414	Dilated cardiomyopathy	17/2249	42/3920	0.404762	0.705499	-2.22588	0.991094	0.999518	K12567/K06856/K04853/K06485/K04864/K06585/K05865/K12314/K04141/K10373/K05692/K10375/K06480/K08046/K04862/K09290/K06493	17
Organismal Systems	Excretory system	ko04960	Aldosterone-regulated sodium reabsorption	2249-05-01	17/3920	0.294118	0.512646	-2.33595	0.995145	0.999518	K01539/K01540/K04371/K13302/K00922	5
Environmental Information Processing	Signal transduction	ko04015	Rap1 signaling pathway	44/2249	98/3920	0.44898	0.78257	-2.52861	0.995559	0.999518	K04441/K06070/K06069/K07828/K05449/K06112/K05746/K05121/K18952/K04393/K04294/K05730/K04266/K04392/K18497/K04634/K06093/K02833/K02183/K06271/K05692/K05690/K08018/K04513/K04371/K07835/K05091/K12490/K05702/K04275/K08046/K05095/K04432/K05096/K07861/K04366/K05453/K17704/K05858/K17701/K06493/K04456/K04365/K00922	44
Organismal Systems	Nervous system	ko04726	Serotonergic synapse	18/2249	46/3920	0.391304	0.682042	-2.5163	0.995995	0.999518	K16342/K07828/K04853/K04819/K04634/K21278/K02833/K04545/K04371/K04536/K04157/K04959/K04960/K04520/K04943/K04366/K05858/K04365	18
Human Diseases	Infectious disease: bacterial	ko05135	Yersinia infection	38/2249	87/3920	0.436782	0.761309	-2.61168	0.996583	0.999518	K04441/K04448/K00889/K04733/K05754/K03175/K06856/K04514/K01370/K03083/K05757/K04734/K07863/K23691/K04393/K05730/K04440/K07532/K04392/K07209/K04634/K04373/K05692/K23612/K04513/K04371/K06454/K05410/K03173/K04432/K05856/K04446/K07861/K13708/K05748/K04456/K23471/K00922	38
Organismal Systems	Endocrine system	ko04923	Regulation of lipolysis in adipocytes	2249-08-01	25/3920	0.32	0.557759	-2.57318	0.997215	0.999518	K19477/K07187/K08771/K04141/K04249/K08046/K04456/K00922	8
Human Diseases	Cardiovascular disease	ko05412	Arrhythmogenic right ventricular cardiomyopathy	2249-11-01	32/3920	0.34375	0.599155	-2.64108	0.997531	0.999518	K04491/K04853/K06485/K04864/K06585/K05692/K06480/K04862/K10056/K06493/K05691	11
Environmental Information Processing	Signaling molecules and interaction	ko04060	Cytokine-cytokine receptor interaction	40/2249	92/3920	0.434783	0.757825	-2.72667	0.997569	0.999518	K04186/K05060/K05433/K13567/K05147/K05064/K05130/K05145/K04388/K12964/K05172/K22673/K05164/K05495/K04738/K04671/K05068/K05131/K04304/K05135/K04189/K05507/K05066/K04670/K05438/K04183/K05514/K05142/K06454/K05057/K04722/K05075/K05483/K22687/K04675/K14625/K05453/K04182/K05157/K26541	40
Organismal Systems	Endocrine system	ko04913	Ovarian steroidogenesis	2249-04-01	16/3920	0.25	0.435749	-2.62344	0.998127	0.999518	K16342/K01068/K13885/K08046	4
Organismal Systems	Nervous system	ko04727	GABAergic synapse	2249-09-01	30/3920	0.3	0.522899	-3.04292	0.999378	0.999518	K13524/K15376/K04853/K08341/K04545/K05184/K08046/K04536/K01425	9
Human Diseases	Substance dependence	ko05030	Cocaine addiction	2249-04-01	18/3920	0.222222	0.387333	-3.02212	0.999518	0.999518	K04448/K04450/K09048/K15839	4

## Sheet: Table S8_WWWD_TB_DEGs
Table S8: List of differentially expressed genes from DEseq2 analysis between symptomatic and asymptomatic birds. BaseMean is average normalized count, log2FoldChange is the difference in expression between groups, lfcSE is the standard error of the log2FoldChange, stat is the Wald test statistic, pvalue is the raw p-value, padj is the Benjamini Hochberg adjusted p-value and gene is the gene symb…
baseMean	log2FoldChange	lfcSE	stat	pvalue	padj	gene	padj_excl
357.804	-1.60232	0.209959	-7.63157	2.31907e-14	2.25344e-10	ERCC6	2.25344e-10
529.089	-2.04844	0.336147	-6.0939	1.10195e-09	1.90444e-06	LOC116498345	1.90444e-06
1517.77	1.04452	0.173672	6.01434	1.8062e-09	2.19385e-06	SEC23B	2.19385e-06
428.029	-1.3345	0.221653	-6.02068	1.73689e-09	2.19385e-06	MEAK7	2.19385e-06
206.291	0.96399	0.175488	5.49318	3.94751e-08	2.51685e-05	LOC116494038	2.51685e-05
3869.05	0.875885	0.16698	5.24545	1.55899e-07	6.58641e-05	IFI35	6.58641e-05
358.653	-1.17104	0.230799	-5.07386	3.8982e-07	0.000114784	LOC116487169	0.000114784
118.607	1.0061	0.205824	4.88814	1.01791e-06	0.000191008	LOC116485694	0.000191008
74.0761	-4.03167	0.866276	-4.65402	3.25523e-06	0.00037213	LOC116485659	0.00037213
733.725	-1.08124	0.233016	-4.64018	3.48098e-06	0.000380971	ZNF518A	0.000380971
562.217	-1.21606	0.263702	-4.61148	3.99804e-06	0.000404677	GAB1	0.000404677
102.355	-1.3659	0.296471	-4.60721	4.08114e-06	0.00040883	RGS12	0.00040883
179.05	-0.802041	0.176177	-4.55247	5.30208e-06	0.000464147	LOC116498554	0.000464147
492.252	-0.73723	0.164945	-4.46955	7.83841e-06	0.000554177	ARHGEF7	0.000554177
228.076	-0.974472	0.218134	-4.46732	7.92065e-06	0.000554177	PLPP1	0.000554177
533.507	-1.12741	0.256743	-4.39121	1.12721e-05	0.000653195	LANCL1	0.000653195
234.723	-0.700086	0.16193	-4.32338	1.53658e-05	0.000825749	ASCC3	0.000825749
402.763	-0.705095	0.163458	-4.31362	1.60606e-05	0.000838191	TARS3	0.000838191
463.547	-0.785998	0.184862	-4.2518	2.12058e-05	0.000990662	LOC116494012	0.000990662
30.1913	-3.36767	0.798067	-4.21979	2.44532e-05	0.00109499	TNC	0.00109499
3355.6	1.72983	0.419954	4.11909	3.8037e-05	0.00142705	CISH	0.00142705
77.63	-1.40847	0.342434	-4.11313	3.9033e-05	0.00143126	LGR4	0.00143126
506.673	-0.813036	0.197516	-4.1163	3.85004e-05	0.00143126	RASA2	0.00143126
7385.05	0.511938	0.124391	4.11555	3.86252e-05	0.00143126	EDF1	0.00143126
6570.75	-0.459355	0.112371	-4.08786	4.35375e-05	0.00150407	ANP32E	0.00150407
552.755	-1.24416	0.308821	-4.02873	5.60789e-05	0.0017578	MANEA	0.0017578
701.48	0.706734	0.176849	3.99625	6.43528e-05	0.00194198	NLK	0.00194198
20.8611	-2.54513	0.651047	-3.90928	9.25704e-05	0.00249863	STAP1	0.00249863
815.154	-1.08726	0.2797	-3.88725	0.000101388	0.00265919	ZHX1	0.00265919
42.123	-2.68596	0.691755	-3.88282	0.000103252	0.00269703	LOC116501688	0.00269703
186.131	-1.1075	0.289479	-3.82584	0.000130329	0.00313467	C4H4orf33	0.00313467
235.67	1.12552	0.29434	3.82389	0.000131363	0.00314397	SHMT2	0.00314397
259.792	-1.25998	0.33112	-3.80521	0.000141684	0.00330736	LOC116486001	0.00330736
29.4384	-1.63157	0.428821	-3.80477	0.000141933	0.00330736	PTPRG	0.00330736
45.095	-2.3119	0.608211	-3.80115	0.000144024	0.00334006	SOX13	0.00334006
84.2039	-1.21393	0.320085	-3.79252	0.000149129	0.00341025	WASHC4	0.00341025
753.917	-0.598461	0.158917	-3.76587	0.000165971	0.00370745	CLN8	0.00370745
118.314	-1.01513	0.270178	-3.75727	0.000171778	0.00378321	GUF1	0.00378321
84.8114	-1.0766	0.286658	-3.75569	0.000172866	0.00378321	HACD2	0.00378321
1605.08	0.654893	0.175747	3.72634	0.000194279	0.00405981	TMBIM1	0.00405981
1206.96	0.451421	0.121222	3.72392	0.00019615	0.00408983	NFU1	0.00408983
525.547	0.580554	0.156618	3.70682	0.000209881	0.00420497	LAMTOR2	0.00420497
982.043	0.424798	0.114991	3.69419	0.000220592	0.00436557	MAP2K3	0.00436557
28.9992	-1.59884	0.435929	-3.66767	0.000244772	0.00463636	CTNNAL1	0.00463636
42.7715	-1.37817	0.376685	-3.65867	0.000253529	0.00472849	ADGRG6	0.00472849
529.688	-0.812522	0.222653	-3.64928	0.00026298	0.00483058	SLC26A5	0.00483058
247.223	-0.737635	0.20552	-3.58911	0.000331804	0.00558776	QSER1	0.00558776
37.4984	-1.91637	0.534743	-3.58372	0.000338737	0.00563021	IKZF3	0.00563021
82.7644	-2.15256	0.600989	-3.58169	0.000341381	0.00566075	CCR4	0.00566075
679.194	-1.082	0.302605	-3.57561	0.000349414	0.00571592	ELK3	0.00571592
613.135	-0.758292	0.212073	-3.57562	0.0003494	0.00571592	WDFY3	0.00571592
254.335	-0.723826	0.20246	-3.57516	0.000350016	0.00571614	CTSO	0.00571614
92.8101	-1.05561	0.295523	-3.572	0.000354261	0.00573726	ZC3H12D	0.00573726
290.847	-0.827281	0.23195	-3.56663	0.000361607	0.00579099	ATM	0.00579099
131.228	-1.67473	0.471688	-3.55049	0.000384509	0.00601103	GRTP1	0.00601103
732.941	-1.23211	0.347582	-3.5448	0.000392906	0.0061282	CZIB	0.0061282
158.612	-0.604186	0.172011	-3.51249	0.000443925	0.00670859	SLC29A3	0.00670859
67.6479	-1.73806	0.496072	-3.50364	0.000458944	0.00686087	LOC116499164	0.00686087
288.479	-0.856776	0.25005	-3.42641	0.000611607	0.00830026	ZBTB24	0.00830026
3012	0.419019	0.122572	3.41856	0.000629525	0.00842575	MAP1LC3B	0.00842575
376.771	-0.609181	0.178545	-3.41192	0.000645059	0.00855121	RPAP3	0.00855121
92.0948	-1.16453	0.342268	-3.4024	0.000667957	0.00875916	NLRC3	0.00875916
139.758	-1.55262	0.458397	-3.38706	0.000706447	0.00910417	TP53I11	0.00910417
47.6221	-1.24743	0.369379	-3.37711	0.000732514	0.00939029	KIAA0895	0.00939029
785.272	0.852601	0.253488	3.36347	0.000769695	0.00971315	IPO5	0.00971315
23.1739	-2.76179	0.822579	-3.35748	0.000786578	0.0098749	LOC116493076	0.0098749
1342.26	0.433261	0.129031	3.35782	0.000785604	0.0098749	LOC116497120	0.0098749
539.608	-1.56917	0.468979	-3.34594	0.000820043	0.0101767	CD7	0.0101767
21.85	-2.93578	0.879335	-3.33864	0.000841911	0.0103555	LOC116492943	0.0103555
309.544	0.520978	0.156327	3.33261	0.000860361	0.0104781	RBM8A	0.0104781
122.744	-1.61215	0.484463	-3.3277	0.000875653	0.0105962	LOC116501917	0.0105962
572.394	-0.698377	0.210276	-3.32124	0.000896184	0.0108034	SERPINI1	0.0108034
23.4605	-2.27575	0.688906	-3.30343	0.000955105	0.0111806	SORBS2	0.0111806
8915.87	0.320352	0.0969848	3.30312	0.000956164	0.0111806	CTSD	0.0111806
1073.14	0.495205	0.149903	3.30351	0.000954831	0.0111806	USP39	0.0111806
890.801	-0.630304	0.190871	-3.30225	0.000959139	0.0111884	DNAJC13	0.0111884
447.353	-1.28454	0.39063	-3.28837	0.00100768	0.0115877	NCKAP1	0.0115877
72.1631	-0.888862	0.272199	-3.26549	0.00109276	0.0122489	ACOX2	0.0122489
810.283	-0.543111	0.166348	-3.26492	0.00109496	0.0122578	ATMIN	0.0122578
99.4109	-1.29616	0.398613	-3.25168	0.00114724	0.0126967	WASL	0.0126967
266.588	-0.580643	0.179171	-3.24071	0.00119232	0.0130471	RNGTT	0.0130471
45.1719	-3.34379	1.03341	-3.23569	0.0012135	0.0131897	TCAF2	0.0131897
22.4492	-1.84367	0.572266	-3.2217	0.00127434	0.0135776	LOC116489797	0.0135776
486.38	-0.649095	0.202042	-3.21267	0.00131507	0.0138897	MRS2	0.0138897
139.908	-0.739267	0.230849	-3.20238	0.00136295	0.0141645	PRKX	0.0141645
25.0798	-2.10676	0.659552	-3.19423	0.00140205	0.0144319	HID1	0.0144319
977.088	-0.974233	0.305287	-3.1912	0.00141682	0.0145531	TTC3	0.0145531
51.199	-1.5886	0.500016	-3.1771	0.00148754	0.0150881	FAM3B	0.0150881
723.685	-0.801227	0.252731	-3.17028	0.00152292	0.0153349	WASHC1	0.0153349
106.912	-1.60249	0.506658	-3.16286	0.00156229	0.015586	AADAT	0.015586
589.607	-0.490008	0.155552	-3.15012	0.00163203	0.0159863	ESD	0.0159863
155.843	-1.39018	0.441691	-3.1474	0.00164727	0.0160225	HPS4	0.0160225
75.2503	-1.13007	0.359142	-3.14659	0.00165184	0.0160361	TRAF1	0.0160361
75.6912	-1.77845	0.56699	-3.13666	0.00170884	0.0163273	PDGFRL	0.0163273
101.901	-1.23127	0.394791	-3.11879	0.00181593	0.0169831	TLN2	0.0169831
118.567	-0.686312	0.220621	-3.11082	0.0018657	0.0172987	N4BP2L1	0.0172987
3886.52	0.288969	0.0930687	3.1049	0.00190344	0.0175315	PSMD13	0.0175315
70.2588	-0.933067	0.300855	-3.10138	0.00192621	0.0176575	CX3CR1	0.0176575
96.3755	-1.47502	0.47599	-3.09884	0.00194281	0.0177762	ABI3	0.0177762
39.7144	-1.39321	0.449956	-3.09632	0.00195941	0.0178608	DIXDC1	0.0178608
46.7663	-1.0169	0.329275	-3.08828	0.00201316	0.0181598	PM20D2	0.0181598
608.985	0.509385	0.165314	3.08132	0.00206084	0.0184683	AK4	0.0184683
25.3789	-1.76822	0.575761	-3.0711	0.00213274	0.0187376	LRRC34	0.0187376
135.145	-1.0632	0.34617	-3.07133	0.0021311	0.0187376	SRRD	0.0187376
978.457	0.424743	0.138463	3.06755	0.0021582	0.0188723	PPP6C	0.0188723
912.989	0.318176	0.103961	3.06052	0.00220952	0.0192062	LRRC8A	0.0192062
67.3758	-1.3259	0.433951	-3.05541	0.00224755	0.0194995	LAMP3	0.0194995
33.6158	-1.94326	0.642203	-3.02593	0.0024787	0.0208549	AFAP1L2	0.0208549
71.2725	-1.05397	0.349519	-3.01548	0.00256572	0.0212723	SPDL1	0.0212723
2081.24	0.592547	0.196917	3.00912	0.00262005	0.0216121	MRPS11	0.0216121
85.3891	-1.6744	0.558446	-2.99831	0.00271478	0.0221863	CYGB	0.0221863
3356.95	0.30889	0.103129	2.99519	0.00274275	0.0223772	WBP2NL	0.0223772
136.083	-0.952393	0.318128	-2.99374	0.00275581	0.0224301	GRAMD1B	0.0224301
21.6022	-1.49937	0.505557	-2.96578	0.00301912	0.0239275	ARHGAP10	0.0239275
243.236	-0.638665	0.215461	-2.96417	0.00303497	0.0239957	STARD9	0.0239957
2493.59	-0.428979	0.144864	-2.96125	0.00306394	0.0241855	HIBCH	0.0241855
1904.26	0.307629	0.104148	2.95377	0.00313921	0.0246196	LOC116501866	0.0246196
45.8858	-1.26323	0.42793	-2.95196	0.00315761	0.0247439	RMDN2	0.0247439
1784.74	-0.477842	0.162182	-2.94632	0.00321575	0.024998	EIF1AX	0.024998
24.1396	-1.52187	0.520268	-2.92518	0.00344262	0.0262368	MTUS1	0.0262368
426.849	0.484299	0.165769	2.92153	0.00348314	0.0264833	DENND1A	0.0264833
236.176	-0.816357	0.281019	-2.90499	0.0036727	0.0273865	DNMBP	0.0273865
252.335	-0.442027	0.1525	-2.89854	0.00374907	0.0277665	ZDBF2	0.0277665
572.602	-0.704052	0.243221	-2.8947	0.00379516	0.0280012	BCCIP	0.0280012
674.629	-0.476318	0.164569	-2.89433	0.00379967	0.0280077	EXT2	0.0280077
140.487	-0.70785	0.245563	-2.88256	0.00394458	0.0286255	BBS7	0.0286255
791.432	0.755422	0.263234	2.86977	0.00410769	0.0294015	PSMB3	0.0294015
1840.64	0.332938	0.116191	2.86544	0.00416429	0.0296565	PCMT1	0.0296565
21.9865	-1.72084	0.600736	-2.86456	0.0041759	0.0296834	BCL11B	0.0296834
226.112	-0.710604	0.248526	-2.85927	0.00424614	0.0299635	THADA	0.0299635
722.237	-0.606811	0.212841	-2.851	0.00435819	0.0305545	FNBP1L	0.0305545
29.7476	-1.87999	0.659354	-2.85126	0.00435463	0.0305545	RHEX	0.0305545
25.9199	-1.60874	0.564238	-2.85116	0.00435594	0.0305545	ZNF462	0.0305545
253.101	-0.428892	0.151498	-2.831	0.00464021	0.0319553	MTMR8	0.0319553
87.3416	-0.646466	0.228835	-2.82503	0.00472758	0.0323051	HCFC2	0.0323051
84.9996	-1.48945	0.527726	-2.82239	0.00476669	0.0325038	TBC1D8	0.0325038
207.643	1.35323	0.479964	2.81945	0.0048106	0.0327059	LOC116494704	0.0327059
220.341	0.609803	0.216687	2.81422	0.00488963	0.0331022	IRF8	0.0331022
164.129	-1.60602	0.570584	-2.81469	0.00488247	0.0331022	LOC116494414	0.0331022
258.138	-0.849533	0.302408	-2.80923	0.004966	0.0334173	ACER3	0.0334173
28.1146	-1.93254	0.68818	-2.80819	0.00498206	0.0335022	LOC116485403	0.0335022
133.518	-0.877529	0.312947	-2.80408	0.00504601	0.0338152	NUDT19	0.0338152
388.358	-0.388483	0.138689	-2.80111	0.00509266	0.0340574	FIG4	0.0340574
2897.16	0.349062	0.124645	2.80046	0.00510292	0.0341025	MTHFD2	0.0341025
301.891	-0.522434	0.18684	-2.79616	0.00517133	0.0343706	EIF1B	0.0343706
1851.5	-0.278506	0.0997398	-2.79233	0.00523302	0.03468	DUS4L	0.03468
19.8098	-2.02895	0.726892	-2.79127	0.00525022	0.0347287	GPR15	0.0347287
73.9983	-0.700267	0.251039	-2.78947	0.00527945	0.0348745	LOC116489553	0.0348745
26.3002	-1.65508	0.593953	-2.78656	0.00532707	0.0351175	LOC116500122	0.0351175
258.167	-0.489344	0.175787	-2.78374	0.00537358	0.0353761	KLHL7	0.0353761
73.9337	-1.31484	0.473471	-2.77701	0.00548613	0.0359465	GPR171	0.0359465
126.432	-0.79786	0.287351	-2.77661	0.00549299	0.0359672	TMC5	0.0359672
820.249	0.359841	0.129616	2.77621	0.00549963	0.0359865	MAPKAP1	0.0359865
112.439	-1.44537	0.520739	-2.7756	0.00550992	0.0360295	TPPP	0.0360295
125.201	-0.714204	0.257823	-2.77013	0.00560335	0.0364932	DPH7	0.0364932
2291.66	0.446539	0.161442	2.76594	0.00567587	0.0368666	TUBB4B	0.0368666
76.4941	-1.03392	0.374843	-2.75827	0.0058108	0.0376674	ETAA1	0.0376674
35.5994	-1.28277	0.466486	-2.74986	0.00596208	0.0383412	ZCCHC24	0.0383412
83.8471	-2.01443	0.733149	-2.74763	0.00600268	0.0385258	NCALD	0.0385258
219.537	-0.944381	0.343947	-2.74572	0.00603784	0.0386373	WDR12	0.0386373
483.083	-0.553568	0.201754	-2.74377	0.00607374	0.0387515	HYOU1	0.0387515
502.693	-0.915589	0.333857	-2.74246	0.00609811	0.0388414	SLC37A1	0.0388414
144.007	-1.23246	0.450809	-2.73388	0.00625935	0.0396235	VWA1	0.0396235
216.131	0.82047	0.300643	2.72905	0.0063517	0.0400256	ELMOD3	0.0400256
66.4324	-1.5565	0.571001	-2.72592	0.00641233	0.040251	ITK	0.040251
38.6913	-1.72184	0.633982	-2.71591	0.00660937	0.0410992	LOC116493186	0.0410992
81.3999	-1.04496	0.385219	-2.71263	0.00667511	0.0413194	MORC2	0.0413194
24.3703	-1.22273	0.452271	-2.70354	0.00686043	0.0420569	INHBB	0.0420569
3093.14	-0.666964	0.247173	-2.69837	0.00696808	0.0424221	RTN4	0.0424221
65.6402	0.652011	0.242372	2.69013	0.00714242	0.0432868	LOC116499905	0.0432868
20.3368	-1.96884	0.733073	-2.68573	0.0072372	0.0436362	LEF1	0.0436362
1046.95	0.529626	0.197247	2.68509	0.00725103	0.0436395	BOLA3	0.0436395
3615.83	0.415946	0.155365	2.67721	0.00742371	0.0442553	OGDH	0.0442553
1032.09	-0.335774	0.125432	-2.67695	0.00742959	0.0442633	MMADHC	0.0442633
61.6135	-1.83215	0.687376	-2.66542	0.00768926	0.0453377	LOC116501615	0.0453377
13.1176	-1.8641	0.700791	-2.65999	0.00781437	0.0457286	ABCG2	0.0457286
79.0195	-1.16353	0.437302	-2.6607	0.00779784	0.0457286	ZNF648	0.0457286
219.207	-1.06067	0.398684	-2.66042	0.00780432	0.0457286	CARD11	0.0457286
275.232	-0.585326	0.220447	-2.65517	0.0079268	0.0461502	GDA	0.0461502
104.766	-2.45248	0.925627	-2.64953	0.0080603	0.0467314	SHISA3	0.0467314
36.5855	-1.19504	0.452478	-2.64109	0.00826397	0.0474179	OSGIN2	0.0474179
198.421	0.58916	0.223312	2.63829	0.00833265	0.0476565	ACACA	0.0476565
117.684	0.741754	0.281428	2.63568	0.00839684	0.047939	NOLC1	0.047939
22.486	-1.26731	0.482023	-2.62915	0.0085598	0.0485317	WDR92	0.0485317
42.63	-1.28669	0.49009	-2.62542	0.00865426	0.0488915	ECE1	0.0488915
49.9766	-0.85413	0.325542	-2.62372	0.00869761	0.0490794	GAR1	0.0490794
85.6034	1.44749	0.553666	2.61437	0.00893914	0.0501511	NME7	0.0501511
1940.16	1.45846	0.557934	2.61404	0.00894796	0.0501716	WDR1	0.0501716
33.5381	1.60868	0.61549	2.61367	0.00895764	0.0501969	TEKT2	0.0501969
293.346	0.88721	0.339538	2.61299	0.00897534	0.0502381	LOC116492985	0.0502381
55.3632	1.94112	0.742827	2.61315	0.00897115	0.0502381	LOC116495691	0.0502381
209.752	0.993712	0.380354	2.6126	0.0089857	0.0502672	SLC37A3	0.0502672
31.7896	1.91924	0.734812	2.61188	0.0090047	0.0503103	PLCD1	0.0503103
2224.28	0.6993	0.267772	2.61154	0.00901342	0.0503103	VDAC2	0.0503103
19.7372	1.19393	0.457155	2.61165	0.00901058	0.0503103	METTL26	0.0503103
281.967	1.4333	0.548838	2.61152	0.00901412	0.0503103	NDRG3	0.0503103
19.6902	1.78729	0.684852	2.60974	0.00906112	0.0505436	CACNB1	0.0505436
45.7276	1.92201	0.736587	2.60934	0.00907171	0.0505736	TMEM150C	0.0505736
26.3975	1.4843	0.569086	2.60822	0.00910143	0.0506521	DHCR7	0.0506521
103.871	1.64376	0.630208	2.60828	0.00909976	0.0506521	LOC116495283	0.0506521
57.7078	1.46125	0.560226	2.60833	0.00909851	0.0506521	SYDE1	0.0506521
682.073	0.732955	0.281087	2.60758	0.0091186	0.0507186	LOC116486203	0.0507186
1341.31	0.58233	0.223487	2.60566	0.00916975	0.0509739	U2AF1	0.0509739
90.6511	2.06351	0.792562	2.60359	0.00922536	0.0511952	TES	0.0511952
553.916	1.23304	0.47354	2.60388	0.00921762	0.0511952	RRAGC	0.0511952
76.252	1.55004	0.59534	2.60362	0.0092244	0.0511952	HAUS1	0.0511952
32.7044	2.79294	1.07351	2.6017	0.00927625	0.0514343	LOC116502355	0.0514343
327.669	1.6059	0.617276	2.6016	0.00927904	0.0514343	MAP7D3	0.0514343
26.4007	2.17556	0.836401	2.60109	0.00929273	0.0514809	PDSS2	0.0514809
852.765	0.891628	0.342847	2.60066	0.00930451	0.0515168	STAT6	0.0515168
30.1878	1.82805	0.70298	2.60043	0.00931077	0.0515221	NUDT8	0.0515221
1709.11	2.13964	0.823335	2.59874	0.00935659	0.0517461	LOC116502317	0.0517461
339.27	1.35124	0.52049	2.59609	0.00942918	0.0521179	ESYT1	0.0521179
601.247	-1.10838	0.426991	-2.5958	0.0094372	0.0521288	MICAL3	0.0521288
508.907	0.775748	0.298867	2.59563	0.00944188	0.0521288	SLC25A20	0.0521288
171.043	1.52753	0.588548	2.59543	0.0094474	0.0521297	SEC11A	0.0521297
1045.36	-0.438331	0.168902	-2.59518	0.00945418	0.0521375	TMEM33	0.0521375
221.689	-0.945638	0.364825	-2.59203	0.00954106	0.0524974	ARMC10	0.0524974
43.2338	1.58328	0.610789	2.59218	0.00953686	0.0524974	RASSF1	0.0524974
131.821	2.29576	0.885642	2.5922	0.00953651	0.0524974	MRC2	0.0524974
292.932	0.637966	0.246098	2.59232	0.00953306	0.0524974	LSM 1.00	0.0524974
39.4101	1.32216	0.510237	2.59127	0.00956233	0.0525847	GPR146	0.0525847
85.543	1.76237	0.680369	2.59032	0.00958881	0.0527005	LOC116495709	0.0527005
29.4186	1.93198	0.746117	2.58938	0.00961494	0.0527472	RAB19	0.0527472
25.211	-1.19621	0.461942	-2.58953	0.00961064	0.0527472	SHQ1	0.0527472
37.3485	1.17811	0.454959	2.58948	0.00961222	0.0527472	FBXL8	0.0527472
1162.62	0.850726	0.328563	2.58923	0.00961902	0.0527472	LOC116495091	0.0527472
5444.67	0.571744	0.220897	2.58829	0.00964549	0.0528625	RAB11A	0.0528625
37.3298	1.16325	0.449486	2.58796	0.00965474	0.0528834	TFDP2	0.0528834
297.422	-1.01288	0.391477	-2.58733	0.00967238	0.0529501	MMAB	0.0529501
136.458	1.75498	0.678611	2.58614	0.00970586	0.0529939	USP44	0.0529939
841.875	1.29422	0.500384	2.58645	0.00969711	0.0529939	NFKBIZ	0.0529939
464.022	1.66167	0.64236	2.58682	0.00968651	0.0529939	LRRFIP2	0.0529939
121.4	1.03459	0.400056	2.58611	0.00970671	0.0529939	MAP3K4	0.0529939
3623.51	-0.526808	0.203709	-2.58607	0.00970765	0.0529939	TEX2	0.0529939
203.152	1.41782	0.5484	2.58537	0.00972748	0.0530724	LOC116492641	0.0530724
428.289	0.917282	0.354951	2.58425	0.0097591	0.053215	DRAM2	0.053215
279.873	-0.452629	0.175218	-2.58323	0.00978789	0.0533421	GEMIN2	0.0533421
56.4633	1.96863	0.762286	2.58253	0.00980777	0.0533905	LOC116500885	0.0533905
554.637	0.779937	0.301988	2.58268	0.0098037	0.0533905	NOCT	0.0533905
61.3753	1.13954	0.441297	2.58225	0.00981573	0.0534039	LOC116492740	0.0534039
85.5165	1.86504	0.722518	2.58131	0.00984266	0.0535003	PIGK	0.0535003
80.3212	1.88103	0.728731	2.58125	0.00984446	0.0535003	RALGDS	0.0535003
506.631	0.79149	0.30668	2.58083	0.00985634	0.053535	CLDN12	0.053535
56.2039	1.07956	0.418354	2.58048	0.00986617	0.0535584	RAB29	0.0535584
388.735	1.54794	0.600015	2.57984	0.00988471	0.0536126	RCAN1	0.0536126
360.287	0.552227	0.214062	2.57975	0.00988719	0.0536126	SMIM19	0.0536126
21.5355	2.18984	0.849213	2.57867	0.00991803	0.0537499	CHST7	0.0537499
70.2036	1.27817	0.495796	2.57802	0.00993676	0.0538213	PTDSS2	0.0538213
1013.72	1.70403	0.661579	2.5757	0.0100038	0.0541545	LIMS1	0.0541545
559.258	1.56082	0.606095	2.5752	0.0100181	0.0542014	LRMP	0.0542014
416.793	1.6197	0.629027	2.57493	0.010026	0.054214	KLF6	0.054214
1983.13	2.22197	0.863045	2.57457	0.0100366	0.0542413	FKBP5	0.0542413
70.6012	1.64712	0.639827	2.57432	0.0100438	0.0542501	PSPH	0.0542501
162.406	1.88719	0.73334	2.57341	0.0100702	0.0543321	RASGEF1A	0.0543321
152.284	1.56916	0.609714	2.5736	0.0100646	0.0543321	DBNDD2	0.0543321
199.056	1.77258	0.688927	2.57296	0.0100834	0.0543731	LRPAP1	0.0543731
11.3953	-1.87537	0.728955	-2.57268	0.0100914	0.0543861	ANO7	0.0543861
57.615	1.95062	0.75843	2.57192	0.0101137	0.0544761	TMEM128	0.0544761
57.3592	1.14182	0.444078	2.57121	0.0101345	0.0545578	RPP38	0.0545578
51.755	1.51011	0.587367	2.57098	0.0101411	0.0545629	FAAP100	0.0545629
17122.9	0.461488	0.179516	2.57073	0.0101483	0.0545717	EIF4G2	0.0545717
785.612	-0.493719	0.192089	-2.57026	0.0101624	0.054617	TUBGCP5	0.054617
1772.79	-0.975147	0.379613	-2.56879	0.0102055	0.0548184	NDST2	0.0548184
173.113	-1.14049	0.44415	-2.56779	0.0102348	0.0549155	LOC116492644	0.0549155
68.7736	1.4364	0.559389	2.5678	0.0102346	0.0549155	SYT11	0.0549155
75.4938	1.58822	0.618797	2.56662	0.0102696	0.0550412	ARHGAP12	0.0550412
57.9775	1.2906	0.502841	2.56662	0.0102696	0.0550412	ZFYVE28	0.0550412
179.433	1.37142	0.534376	2.56639	0.0102762	0.0550462	CLTA	0.0550462
377.617	0.585471	0.22822	2.56539	0.0103061	0.0551585	PHKG1	0.0551585
121.649	1.30568	0.508977	2.5653	0.0103085	0.0551585	TBXA2R	0.0551585
2004.32	1.56194	0.609306	2.56347	0.010363	0.0554196	HPSE	0.0554196
41.3659	1.90215	0.742368	2.56227	0.010399	0.0555814	LOC116490197	0.0555814
9762.2	1.03273	0.403229	2.56116	0.0104322	0.0556939	RPS29	0.0556939
46.0068	1.35351	0.528503	2.56103	0.0104364	0.0556939	QTRT1	0.0556939
8067.41	0.918655	0.35871	2.561	0.0104372	0.0556939	SUSD1	0.0556939
534.717	1.12792	0.440646	2.5597	0.0104763	0.0558715	TDG	0.0558715
582.4	0.639017	0.249803	2.55808	0.0105251	0.0561013	LOC116494178	0.0561013
1333.61	1.0504	0.410707	2.55755	0.0105413	0.0561567	EPN2	0.0561567
26.7372	1.99608	0.780721	2.55671	0.0105668	0.0562619	CTU2	0.0562619
1166.57	1.05671	0.413353	2.55644	0.0105749	0.0562738	SUCLA2	0.0562738
390.634	-0.846752	0.331295	-2.55588	0.0105919	0.0563338	TMEM263	0.0563338
342.021	1.60637	0.629109	2.55341	0.0106675	0.0566276	ALS2CL	0.0566276
724.04	1.08758	0.425906	2.55358	0.0106622	0.0566276	MTMR4	0.0566276
25.2008	1.40781	0.551305	2.55359	0.0106619	0.0566276	MIS12	0.0566276
115.005	1.73512	0.679559	2.55331	0.0106705	0.0566276	DENND2D	0.0566276
136.548	1.4644	0.573617	2.55292	0.0106824	0.05666	POLG	0.05666
174.37	1.78162	0.698205	2.55172	0.0107192	0.0568241	MYLIP	0.0568241
367.083	-0.459259	0.180128	-2.54963	0.0107837	0.0570155	TOPBP1	0.0570155
832.573	-0.347736	0.136399	-2.54941	0.0107905	0.0570155	PDS5A	0.0570155
1803.52	1.15984	0.454807	2.55018	0.0107668	0.0570155	IDH1	0.0570155
1352.69	0.843547	0.330806	2.54998	0.010773	0.0570155	EMC3	0.0570155
1087.54	0.666636	0.261447	2.54979	0.0107788	0.0570155	CAPZA1	0.0570155
401.388	1.12597	0.441629	2.54958	0.0107851	0.0570155	PGPEP1	0.0570155
2199.71	0.477945	0.187519	2.54878	0.0108099	0.057087	NCLN	0.057087
47.6416	-0.923838	0.362557	-2.54812	0.0108306	0.0571649	LOC116501818	0.0571649
2774.74	0.596272	0.234097	2.54712	0.0108617	0.0572361	CLTB	0.0572361
26.6204	2.14193	0.840909	2.54715	0.0108605	0.0572361	KCNJ5	0.0572361
345.097	0.585235	0.229738	2.5474	0.0108529	0.0572361	BLOC1S1	0.0572361
1465.49	0.924892	0.363144	2.5469	0.0108684	0.05724	VCL	0.05724
150.729	1.16864	0.458976	2.54618	0.0108909	0.0573275	PLCB2	0.0573275
2724.32	0.583862	0.229367	2.54553	0.0109111	0.0574027	PRELID1	0.0574027
1182.93	0.395425	0.155404	2.5445	0.0109433	0.0575414	LOC116494373	0.0575414
103.559	2.0722	0.814685	2.54356	0.010973	0.057635	GRAMD1C	0.057635
4871.92	0.696245	0.273721	2.54363	0.0109708	0.057635	RPL36A	0.057635
33.3537	1.77218	0.696815	2.54326	0.0109825	0.0576536	MFSD2A	0.0576536
17.8996	1.44943	0.570145	2.5422	0.0110156	0.0577337	NT5DC1	0.0577337
97.9254	-0.657162	0.258478	-2.54243	0.0110084	0.0577337	GPRIN3	0.0577337
84.121	1.19367	0.469528	2.54228	0.0110133	0.0577337	GPT2	0.0577337
195.604	1.2459	0.490345	2.54087	0.0110576	0.0579229	ESAM	0.0579229
11315.5	0.632766	0.249098	2.54023	0.0110781	0.0579425	SAT1	0.0579425
18.5719	-1.7476	0.68798	-2.54019	0.0110793	0.0579425	CD226	0.0579425
241.242	0.842124	0.33151	2.54027	0.0110768	0.0579425	ATP8B3	0.0579425
1320.17	0.512497	0.201773	2.53997	0.0110861	0.0579473	POLR2D	0.0579473
1749.21	1.25508	0.494174	2.53975	0.0110933	0.0579533	CAPZA2	0.0579533
2476.11	0.76816	0.302555	2.53891	0.0111197	0.0580314	BTF3L4	0.0580314
30.5022	1.2869	0.506873	2.5389	0.0111201	0.0580314	THG1L	0.0580314
237.865	0.542248	0.21361	2.53849	0.0111331	0.0580678	NYX	0.0580678
17060.8	0.247577	0.0975484	2.538	0.0111489	0.0581193	DDX5	0.0581193
215.142	0.783349	0.308709	2.5375	0.0111647	0.0581703	NIP7	0.0581703
422.418	-0.822082	0.324002	-2.53728	0.0111718	0.0581762	TRNT1	0.0581762
1621.79	0.786946	0.310206	2.53685	0.0111855	0.0581866	PSMB1	0.0581866
897.116	0.693128	0.273225	2.53684	0.0111858	0.0581866	PARS2	0.0581866
25.2386	1.63918	0.646224	2.53655	0.011195	0.0582034	MSRA	0.0582034
198.631	0.698221	0.275348	2.53577	0.0112199	0.0583014	MRPL10	0.0583014
120.919	1.49903	0.591248	2.53537	0.011233	0.058307	SRSF4	0.058307
155.624	1.8128	0.714998	2.5354	0.011232	0.058307	LOC116500267	0.058307
21.5125	2.01229	0.793764	2.53513	0.0112406	0.0583084	ELP6	0.0583084
106.082	-0.741856	0.292669	-2.5348	0.0112512	0.0583084	RRP15	0.0583084
73.6136	0.655365	0.25854	2.53487	0.0112489	0.0583084	AURKA	0.0583084
442.389	1.14321	0.451251	2.53343	0.0112954	0.058506	TMEM230	0.058506
65.0737	1.95741	0.77347	2.53068	0.0113841	0.0588749	BCAT1	0.0588749
4120.71	0.294284	0.116284	2.53073	0.0113824	0.0588749	RAB14	0.0588749
856.187	0.539712	0.213269	2.53066	0.0113848	0.0588749	CHMP2A	0.0588749
2156.24	-0.298068	0.117824	-2.52977	0.0114136	0.0589925	SYNCRIP	0.0589925
18.5305	1.13153	0.447485	2.52864	0.0114504	0.0591514	FAM228B	0.0591514
96.5011	1.43211	0.566518	2.52791	0.0114743	0.0592116	WDFY2	0.0592116
40.6743	2.41309	0.954508	2.5281	0.0114683	0.0592116	PXYLP1	0.0592116
175.123	1.62139	0.642252	2.52454	0.0115849	0.0597191	SMIM30	0.0597191
168.593	1.50164	0.594787	2.52467	0.0115808	0.0597191	COMMD1	0.0597191
863.739	-0.74094	0.293713	-2.52267	0.0116468	0.0600063	SUGP1	0.0600063
5417.51	0.739128	0.293017	2.52248	0.0116531	0.060007	RPL15	0.060007
526.453	-0.554233	0.219747	-2.52215	0.0116641	0.060032	NOP14	0.060032
24.2515	2.09851	0.832168	2.52174	0.0116777	0.0600381	CDK1	0.0600381
754.657	0.69797	0.276767	2.52187	0.0116733	0.0600381	POLR2H	0.0600381
2857.65	1.04859	0.416147	2.51975	0.0117437	0.0603242	SQOR	0.0603242
214.011	0.895981	0.355591	2.51969	0.0117457	0.0603242	DGKA	0.0603242
227.223	1.22201	0.485102	2.51908	0.0117662	0.0603714	SLC35A1	0.0603714
97.4646	1.12268	0.445678	2.51905	0.0117674	0.0603714	SRC	0.0603714
68.0847	1.77018	0.702776	2.51884	0.0117741	0.0603739	CREB3L2	0.0603739
2114.72	0.687841	0.273201	2.51771	0.0118122	0.0605373	SSR2	0.0605373
1113.48	-0.376821	0.149695	-2.51725	0.0118273	0.0605831	CPSF6	0.0605831
204.189	1.55602	0.618266	2.51674	0.0118445	0.0606392	TSPAN9	0.0606392
39.1115	-0.97467	0.387316	-2.51647	0.0118535	0.0606534	KCNG4	0.0606534
301.764	0.58918	0.234165	2.51609	0.0118664	0.0606871	STAT2	0.0606871
342.089	0.698696	0.277726	2.51578	0.011877	0.0607094	GANAB	0.0607094
13061	-1.08031	0.42951	-2.51522	0.0118959	0.0607743	TAF1	0.0607743
892.144	1.60136	0.63692	2.51423	0.0119294	0.0609133	NRK	0.0609133
113.68	-0.619065	0.246305	-2.51341	0.0119571	0.0609265	LOC116489038	0.0609265
336.836	1.37562	0.547196	2.51394	0.011939	0.0609265	MFAP3L	0.0609265
250.537	1.5457	0.614973	2.51343	0.0119562	0.0609265	ATIC	0.0609265
513.158	-1.44646	0.575418	-2.51375	0.0119455	0.0609265	STRBP	0.0609265
1159.9	1.89961	0.756186	2.5121	0.0120017	0.0611216	PARVG	0.0611216
60.2742	1.25914	0.50131	2.5117	0.012015	0.0611577	TBC1D23	0.0611577
47.8282	-1.03767	0.413434	-2.50989	0.012077	0.0614411	VASH2	0.0614411
84.1981	1.51474	0.603659	2.50926	0.0120984	0.0615178	LOC116497593	0.0615178
1572.01	1.36531	0.544156	2.50904	0.012106	0.0615239	RASA3	0.0615239
370.201	1.59648	0.637205	2.50544	0.0122298	0.0621206	CASS4	0.0621206
579.832	1.45035	0.579017	2.50485	0.0122503	0.062185	FNBP1	0.062185
95.3959	0.538625	0.215045	2.50471	0.0122553	0.062185	PPCS	0.062185
2194.04	0.501065	0.200066	2.5045	0.0122625	0.0621892	COMMD9	0.0621892
166.887	1.83259	0.732003	2.50352	0.0122963	0.0623282	CYRIA	0.0623282
101.579	0.667941	0.266826	2.50328	0.0123048	0.0623388	PLK1	0.0623388
198.184	0.832362	0.332809	2.50102	0.0123837	0.062673	LOC116495034	0.062673
20.0189	-1.45857	0.58317	-2.5011	0.012381	0.062673	LOC116499524	0.062673
536.029	1.38098	0.55225	2.50065	0.0123966	0.0627056	BOK	0.0627056
79.5332	0.58837	0.235414	2.49931	0.0124437	0.0629113	FBXO5	0.0629113
461.519	-0.622448	0.249082	-2.49897	0.0124555	0.0629384	NOC3L	0.0629384
57.805	1.18313	0.473607	2.49813	0.012485	0.0630546	ADPGK	0.0630546
116.458	1.23925	0.496195	2.4975	0.0125072	0.0631336	LOC116501499	0.0631336
39.3331	1.72155	0.689496	2.49683	0.0125311	0.0631886	ZMIZ1	0.0631886
1506.92	-0.375398	0.150345	-2.49692	0.0125277	0.0631886	RABGEF1	0.0631886
236.551	1.46334	0.586327	2.49577	0.0125683	0.0633433	ADCY7	0.0633433
3453.4	0.456169	0.182806	2.49537	0.0125827	0.063383	BLCAP	0.063383
339.519	0.87995	0.352913	2.49339	0.0126531	0.0637047	MAP1LC3A	0.0637047
97.5233	-0.749519	0.300675	-2.49279	0.0126743	0.0637235	ARHGAP19	0.0637235
2520.25	1.07151	0.429854	2.49273	0.0126765	0.0637235	MKNK1	0.0637235
417.944	1.07672	0.431932	2.4928	0.0126741	0.0637235	GK5	0.0637235
35.2958	1.12652	0.451988	2.49236	0.0126896	0.0637563	DERA	0.0637563
39.4733	1.63257	0.655097	2.4921	0.0126989	0.0637643	RPUSD1	0.0637643
13.3117	-1.6463	0.660646	-2.49195	0.0127043	0.0637643	SCN2B	0.0637643
67.6235	-1.255	0.50374	-2.49137	0.012725	0.0637696	CABLES1	0.0637696
42.5882	1.63589	0.656617	2.4914	0.0127242	0.0637696	EML4	0.0637696
307.8	0.820592	0.329344	2.49159	0.0127171	0.0637696	MRPL50	0.0637696
214.854	1.65293	0.663599	2.49086	0.0127433	0.0638284	LOC116492939	0.0638284
218.487	1.30242	0.522971	2.49043	0.0127587	0.0638724	EHD2	0.0638724
50.7891	-1.91793	0.770266	-2.48996	0.0127757	0.0639088	IL2RB	0.0639088
123.726	1.56706	0.629375	2.48987	0.0127791	0.0639088	MTAP	0.0639088
80.3748	1.99252	0.800469	2.48919	0.0128036	0.0639983	TSPAN13	0.0639983
2424.46	0.91005	0.365692	2.48857	0.0128257	0.0640428	MKRN1	0.0640428
60.3017	1.42531	0.57274	2.48858	0.0128255	0.0640428	STARD8	0.0640428
229.303	0.946234	0.380316	2.48802	0.0128457	0.0640769	MED8	0.0640769
475.717	0.377162	0.151589	2.48805	0.0128445	0.0640769	MRPL46	0.0640769
16.6498	1.77703	0.714479	2.48717	0.0128764	0.0641968	FLAD1	0.0641968
48.0298	1.56004	0.627462	2.48627	0.0129089	0.0643261	MBD3	0.0643261
2265.28	0.70004	0.281603	2.48591	0.0129222	0.0643592	M6PR	0.0643592
8632.81	0.36553	0.147116	2.48464	0.0129684	0.0645232	LAMP1	0.0645232
3340.63	0.85262	0.343144	2.48473	0.0129651	0.0645232	ARF1	0.0645232
313.521	-1.04192	0.419386	-2.48439	0.0129774	0.0645351	MAPK12	0.0645351
37.4758	1.47349	0.59323	2.48384	0.0129975	0.0646018	XKRX	0.0646018
182.926	0.508272	0.204694	2.48309	0.013025	0.0647054	MLST8	0.0647054
26.3769	1.83246	0.738053	2.48283	0.0130342	0.0647183	SNX18	0.0647183
91.4274	1.89293	0.763068	2.48068	0.0131133	0.0650112	CSNK1E	0.0650112
95.077	1.53021	0.616815	2.48082	0.0131079	0.0650112	NDRG1	0.0650112
864.705	0.483817	0.195007	2.48103	0.0131005	0.0650112	KXD1	0.0650112
1203.53	1.36278	0.549934	2.47808	0.0132092	0.0654535	PLEK	0.0654535
154.432	-1.64876	0.665452	-2.47766	0.0132247	0.0654638	LOC116499655	0.0654638
912.384	1.40214	0.565913	2.47766	0.0132248	0.0654638	MPL	0.0654638
780.773	-0.453518	0.183216	-2.47532	0.0133117	0.0658269	CFAP97	0.0658269
97.9322	0.675079	0.272714	2.47541	0.0133082	0.0658269	CIZ1	0.0658269
71.0089	2.16764	0.875811	2.475	0.0133235	0.0658516	TRAM2	0.0658516
974.155	0.569972	0.23033	2.47459	0.0133391	0.0658953	NDE1	0.0658953
341.051	-0.551712	0.222987	-2.47419	0.0133539	0.0659349	PRKAR2A	0.0659349
1761.45	-0.303271	0.122606	-2.47354	0.013378	0.0660204	DDX27	0.0660204
197.262	0.504346	0.20395	2.47289	0.0134024	0.0661072	SMIM12	0.0661072
113.945	1.50961	0.610645	2.47216	0.0134299	0.066209	BCL2L10	0.066209
145.567	0.821067	0.33215	2.47198	0.0134369	0.06621	LOC116500750	0.06621
2679.63	0.557789	0.225758	2.47074	0.0134834	0.0664055	GTPBP2	0.0664055
110.105	1.7055	0.690464	2.47007	0.0135086	0.0664135	FGD4	0.0664135
59.9351	2.21335	0.895907	2.47051	0.013492	0.0664135	SLC8A1	0.0664135
197.243	1.38311	0.560004	2.46983	0.0135179	0.0664135	SLC38A6	0.0664135
33.9413	-1.39573	0.565089	-2.46994	0.0135137	0.0664135	TMEM273	0.0664135
1789.11	1.19632	0.48438	2.46979	0.0135192	0.0664135	CPD	0.0664135
170.766	0.446856	0.180991	2.46894	0.0135513	0.0665378	NSMCE1	0.0665378
52.9589	2.15036	0.871135	2.46846	0.0135697	0.0665941	AKNA	0.0665941
134.186	0.99228	0.402174	2.46729	0.013614	0.0667782	GEMIN6	0.0667782
136.482	1.48157	0.60116	2.46452	0.0137197	0.0672625	CNPY3	0.0672625
1632.78	0.577909	0.234644	2.46292	0.013781	0.0675089	NIPA2	0.0675089
79.4988	1.59341	0.646981	2.46285	0.0137838	0.0675089	MGAT4A	0.0675089
186.774	1.54173	0.626096	2.46246	0.0137988	0.0675483	UFM1	0.0675483
31.381	1.49856	0.608665	2.46204	0.0138149	0.0675929	STKLD1	0.0675929
1225.11	0.575908	0.233939	2.46179	0.0138247	0.0676066	ORMDL2	0.0676066
34.9621	2.11259	0.858343	2.46125	0.0138455	0.0676743	PRDM1	0.0676743
124.975	1.24292	0.505042	2.46103	0.013854	0.0676821	TCEA1	0.0676821
750.891	1.06767	0.434005	2.46004	0.0138921	0.0677997	NATD1	0.0677997
1010.81	0.922776	0.375079	2.46022	0.0138852	0.0677997	MARS1	0.0677997
388.259	0.438781	0.178511	2.458	0.0139712	0.0681516	TMEM258	0.0681516
132.731	0.681964	0.277536	2.45721	0.014002	0.0681993	LOC116489372	0.0681993
1272.42	0.850917	0.346281	2.4573	0.0139985	0.0681993	GRB2	0.0681993
46.147	1.26012	0.512811	2.45728	0.0139995	0.0681993	SMAD7	0.0681993
9510.16	0.598653	0.243674	2.45678	0.0140187	0.0682462	RPS17	0.0682462
95.5321	1.64289	0.668939	2.45597	0.0140506	0.0683308	CYTH4	0.0683308
628.341	1.27352	0.518532	2.45602	0.0140486	0.0683308	LOC116489188	0.0683308
297.935	-0.533432	0.217213	-2.4558	0.0140571	0.0683308	GRSF1	0.0683308
487.917	1.21067	0.493046	2.45549	0.0140694	0.0683563	PMP22	0.0683563
3125.95	0.260341	0.106067	2.45449	0.0141085	0.0685121	UBE2Q1	0.0685121
1646.9	-0.506117	0.206226	-2.45419	0.0141204	0.0685353	BRD7	0.0685353
826.175	0.541842	0.2208	2.454	0.0141279	0.0685374	LOC116493420	0.0685374
39.1791	1.51655	0.618313	2.45272	0.0141783	0.0687476	LOC116496051	0.0687476
826.689	1.21892	0.497255	2.4513	0.014234	0.0689423	PPA2	0.0689423
1083.18	-0.889156	0.362749	-2.45116	0.0142397	0.0689423	DCUN1D1	0.0689423
1246.31	0.892568	0.364102	2.45143	0.0142292	0.0689423	GAB3	0.0689423
5245.48	0.689838	0.281614	2.44959	0.014302	0.0691751	GNB1	0.0691751
303.184	0.45621	0.18623	2.44972	0.0142968	0.0691751	SNRNP40	0.0691751
179.786	1.41978	0.579678	2.44926	0.014315	0.0692034	RCC2	0.0692034
199.893	1.114	0.455193	2.44731	0.0143926	0.0695441	PEBP1	0.0695441
15.0124	-1.52892	0.624839	-2.4469	0.0144092	0.0695897	LOC116489198	0.0695897
20.5591	1.58068	0.646173	2.44622	0.0144364	0.0696865	LSM 10.00	0.0696865
19.606	2.20029	0.899555	2.44597	0.0144461	0.0696985	LOC116499573	0.0696985
1342.28	0.394743	0.161458	2.44486	0.0144907	0.0698467	MDH2	0.0698467
357.75	0.371604	0.151994	2.44485	0.0144912	0.0698467	MNT	0.0698467
252.275	1.75899	0.71962	2.44433	0.0145123	0.0698493	SWAP70	0.0698493
1450.63	0.419976	0.171804	2.44451	0.014505	0.0698493	MIER1	0.0698493
184.271	1.05073	0.42987	2.4443	0.0145133	0.0698493	TAF8	0.0698493
145.812	0.805261	0.329628	2.44294	0.0145682	0.0699831	SEPHS1	0.0699831
457.327	-0.653967	0.267721	-2.44272	0.0145771	0.0699831	MBTPS2	0.0699831
35.0285	-0.893435	0.365694	-2.44312	0.0145609	0.0699831	LOC116491544	0.0699831
564.714	1.08821	0.445435	2.44302	0.0145649	0.0699831	SRP68	0.0699831
32.1507	1.47819	0.605103	2.44288	0.0145707	0.0699831	IL10RA	0.0699831
4529.04	-0.729805	0.298818	-2.44231	0.0145937	0.0700006	GTF2A1	0.0700006
500.814	-0.349679	0.143178	-2.44227	0.0145952	0.0700006	CCZ1	0.0700006
142.075	1.84917	0.757435	2.44136	0.014632	0.0701079	GALC	0.0701079
2162.99	0.497949	0.20395	2.44152	0.0146254	0.0701079	ETF1	0.0701079
155.857	0.435363	0.178354	2.441	0.0146467	0.0701439	DPAGT1	0.0701439
383.316	-1.12708	0.461773	-2.44076	0.0146564	0.0701559	FAM219A	0.0701559
3046.29	1.01528	0.416054	2.44027	0.0146764	0.0702171	TMED4	0.0702171
42.4263	-1.06495	0.436704	-2.4386	0.0147442	0.0704903	LIME1	0.0704903
45.793	-1.14106	0.467934	-2.43851	0.014748	0.0704903	LOC116499327	0.0704903
320.913	1.19683	0.490887	2.4381	0.0147648	0.0705358	ATP2B1	0.0705358
2332.25	0.54018	0.221632	2.43728	0.0147981	0.0706503	STK17A	0.0706503
932.583	0.680933	0.279397	2.43715	0.0148033	0.0706503	POLH	0.0706503
181.69	2.06369	0.847739	2.43434	0.0149188	0.0711658	TMEM71	0.0711658
114.599	1.65443	0.67967	2.43417	0.014926	0.0711658	L3MBTL3	0.0711658
2375.2	-0.394152	0.161997	-2.43308	0.0149708	0.0713445	NAPG	0.0713445
112.533	0.590479	0.242738	2.43257	0.0149919	0.07141	NAGPA	0.07141
461.273	1.44946	0.595981	2.43206	0.0150133	0.071477	UGCG	0.071477
46.9632	-1.17165	0.481875	-2.43143	0.0150393	0.0715654	SFT2D2	0.0715654
142.441	0.958148	0.394105	2.4312	0.0150489	0.0715667	SLC35B4	0.0715667
1132.51	0.36305	0.149348	2.43089	0.0150616	0.0715667	AUP1	0.0715667
686.065	1.15195	0.473846	2.43106	0.0150548	0.0715667	MBNL3	0.0715667
933.382	0.551669	0.226988	2.43038	0.0150828	0.0716323	LOC116494392	0.0716323
83.0647	2.06951	0.852217	2.42839	0.0151662	0.071958	LOC116493976	0.071958
1035.79	-0.784218	0.322925	-2.42848	0.0151621	0.071958	IFT22	0.071958
86.8155	1.3017	0.53614	2.42791	0.0151863	0.0719956	LOC116486582	0.0719956
299.105	-0.870178	0.358416	-2.42784	0.0151889	0.0719956	PRIMPOL	0.0719956
18.6351	1.05105	0.433117	2.42671	0.0152364	0.0721854	LOC116493443	0.0721854
2453.01	0.5733	0.236284	2.42632	0.0152529	0.0722283	ATP6V0E1	0.0722283
1694.68	0.537402	0.221512	2.42606	0.0152638	0.0722449	ATG101	0.0722449
431.922	1.66849	0.687975	2.42522	0.0152992	0.072377	ATP11B	0.072377
84.0378	0.750532	0.309493	2.42503	0.0153069	0.0723783	UBE2C	0.0723783
819.676	-0.697777	0.287761	-2.42485	0.0153146	0.0723795	SYNJ1	0.0723795
933.258	0.526717	0.217411	2.42268	0.0154066	0.0727786	TMEM231	0.0727786
280.57	1.42543	0.588445	2.42238	0.0154194	0.0728038	RAB37	0.0728038
1336.28	1.53769	0.63497	2.42167	0.0154493	0.0728744	KLF2	0.0728744
15607	0.324592	0.134027	2.42184	0.0154423	0.0728744	MXD1	0.0728744
1078.57	0.982231	0.405691	2.42113	0.0154722	0.0729469	TMEM167A	0.0729469
74.6526	1.47392	0.609019	2.42015	0.0155142	0.0731092	LOC116487023	0.0731092
91.2813	1.82245	0.753129	2.41984	0.0155275	0.0731365	UNC93B1	0.0731365
96.5696	1.38046	0.570787	2.41852	0.0155838	0.0733664	MLLT3	0.0733664
2047.03	0.766407	0.316921	2.41829	0.0155936	0.0733767	ND2	0.0733767
2340.21	0.353673	0.14635	2.41663	0.015665	0.0736772	SAP130	0.0736772
377.466	1.29564	0.536215	2.41626	0.0156809	0.073716	LOC116496467	0.073716
2227.4	0.649934	0.269024	2.4159	0.0156964	0.0737532	ATP6V1E1	0.0737532
139.553	1.10656	0.458338	2.41428	0.0157665	0.074047	RNF123	0.074047
1464.17	-0.615982	0.255186	-2.41385	0.015785	0.0740606	PAN3	0.0740606
43.4864	1.67973	0.695822	2.41403	0.0157774	0.0740606	DENND3	0.0740606
964.178	0.641561	0.265821	2.41351	0.0157999	0.0740606	SEC31A	0.0740606
804.444	0.476297	0.197339	2.4136	0.0157959	0.0740606	ZNF276	0.0740606
403.238	1.17519	0.4872	2.41212	0.0158599	0.0743058	GNPAT	0.0743058
36.0263	0.792444	0.328578	2.41174	0.0158765	0.0743481	EXOC6B	0.0743481
1433.22	0.301517	0.125056	2.41107	0.015906	0.0744502	KIFBP	0.0744502
61.1629	0.93723	0.388832	2.41037	0.0159362	0.0745554	ARG2	0.0745554
140.467	2.2858	0.948419	2.41011	0.0159477	0.0745735	LOC116488885	0.0745735
1721.21	0.756918	0.314098	2.40982	0.0159605	0.0745771	MAF 1.00	0.0745771
7106.49	-0.831122	0.344926	-2.40957	0.0159715	0.0745771	RRAGD	0.0745771
160.436	0.586251	0.243286	2.40973	0.0159645	0.0745771	C5H11orf24	0.0745771
655.984	1.19358	0.495441	2.40913	0.0159904	0.0746297	PIP4K2A	0.0746297
1285.73	0.976358	0.40534	2.40874	0.0160076	0.0746742	PANK3	0.0746742
3624.8	1.33461	0.554167	2.40831	0.0160264	0.0747256	RAP1B	0.0747256
24.0187	2.18298	0.907002	2.40681	0.0160924	0.0749974	DLGAP5	0.0749974
101.406	1.76594	0.734644	2.4038	0.0162255	0.0755815	TXNDC5	0.0755815
218.895	-0.965907	0.401889	-2.40342	0.0162426	0.075625	ZNF395	0.075625
182.186	-0.779809	0.324491	-2.40318	0.0162532	0.0756381	PGAP1	0.0756381
569.045	0.933692	0.388555	2.40298	0.0162619	0.0756424	DDX56	0.0756424
1822.28	1.50108	0.624737	2.40273	0.0162731	0.0756585	SLC40A1	0.0756585
54.2529	1.64193	0.683492	2.40227	0.0162936	0.0757175	PES 1.00	0.0757175
143.859	1.72175	0.716794	2.40202	0.016305	0.075734	ABCC3	0.075734
1659.56	0.549213	0.228676	2.4017	0.016319	0.0757627	LOC116491834	0.0757627
342.793	0.851208	0.354689	2.39987	0.0164009	0.0758212	TMEM39A	0.0758212
22.2292	1.90241	0.792706	2.39989	0.0164001	0.0758212	MAK	0.0758212
143.444	1.45202	0.604731	2.40111	0.0163455	0.0758212	SMYD2	0.0758212
1836.9	0.426951	0.177878	2.40025	0.016384	0.0758212	TBC1D14	0.0758212
380.517	0.568243	0.236756	2.40012	0.0163897	0.0758212	FAM207A	0.0758212
172.993	1.06673	0.444356	2.40062	0.0163671	0.0758212	STAB1	0.0758212
304.965	-0.799205	0.333023	-2.39985	0.0164018	0.0758212	NDST1	0.0758212
351.927	0.506527	0.211065	2.39987	0.0164011	0.0758212	UBAC1	0.0758212
264.675	0.844092	0.351585	2.40082	0.0163583	0.0758212	STARD4	0.0758212
481.693	0.381163	0.158869	2.39924	0.0164293	0.0758965	VPS51	0.0758965
37.5822	2.29509	0.956632	2.39914	0.0164337	0.0758965	USP54	0.0758965
91.7468	-1.32179	0.551069	-2.3986	0.016458	0.0759401	CPT1B	0.0759401
648.498	-0.749408	0.312438	-2.39858	0.0164588	0.0759401	COG6	0.0759401
95.512	1.70179	0.709907	2.3972	0.0165211	0.0761915	LITAF	0.0761915
12.5932	-2.09657	0.87472	-2.39684	0.0165369	0.0762283	LOC116485565	0.0762283
374.247	-0.63555	0.265199	-2.3965	0.0165525	0.0762298	TAMM41	0.0762298
9.4129	-1.81123	0.755786	-2.39649	0.0165529	0.0762298	DYNLRB2	0.0762298
372.472	-0.767966	0.320601	-2.3954	0.0166023	0.0764209	LOC116485462	0.0764209
554.772	-0.649456	0.271216	-2.39461	0.0166383	0.076514	MAP4K4	0.076514
238.967	-1.6131	0.673625	-2.39466	0.0166357	0.076514	KIAA1522	0.076514
844.198	0.655725	0.273859	2.39439	0.0166482	0.0765235	CBL	0.0765235
206.312	0.968635	0.404605	2.39403	0.0166645	0.0765622	MED20	0.0765622
1819.17	0.638357	0.266706	2.39349	0.0166891	0.0765767	LEPROT	0.0765767
490.786	-0.889824	0.371743	-2.39365	0.0166816	0.0765767	PRR14L	0.0765767
529.206	0.642131	0.268288	2.39344	0.0166913	0.0765767	SPATS2	0.0765767
45.3789	1.08924	0.455386	2.39191	0.016761	0.0768602	STK36	0.0768602
338.095	-0.440224	0.18415	-2.39057	0.0168223	0.0771049	ZBTB49	0.0771049
192.241	0.886931	0.371065	2.39023	0.0168378	0.0771396	ATP5MC2	0.0771396
25.3993	-1.70143	0.712014	-2.38961	0.0168664	0.0772341	LOC116491177	0.0772341
22.0944	1.78457	0.747084	2.38872	0.0169073	0.0773848	GPR65	0.0773848
51.9796	0.654714	0.274186	2.38784	0.0169475	0.0774824	PP2D1	0.0774824
313.253	1.2102	0.506814	2.38785	0.0169473	0.0774824	GPD1L	0.0774824
704.67	-0.467818	0.195925	-2.38774	0.0169525	0.0774824	PDXDC1	0.0774824
70.5852	1.63922	0.686936	2.38627	0.0170202	0.077755	NSMCE2	0.077755
1269.03	1.21599	0.509666	2.38585	0.0170397	0.0778079	NDUFB9	0.0778079
142.093	-0.749979	0.31448	-2.38482	0.0170875	0.0779892	RIOX2	0.0779892
1051.57	-0.408266	0.171235	-2.38425	0.0171141	0.078074	EHD4	0.078074
44.4134	2.30041	0.965002	2.38384	0.0171329	0.0780821	PRICKLE2	0.0780821
222.991	-0.702342	0.294612	-2.38395	0.0171277	0.0780821	RCAN3	0.0780821
28.2694	-1.36235	0.571528	-2.38369	0.01714	0.0780821	SCUBE3	0.0780821
827.088	1.19254	0.50051	2.38266	0.0171882	0.0782651	ATP5PO	0.0782651
207.735	0.744708	0.312866	2.38028	0.0172997	0.078699	FOXN2	0.078699
65.4542	1.1581	0.486505	2.38045	0.0172916	0.078699	MFSD4B	0.078699
120.319	-0.707392	0.297245	-2.37983	0.0173208	0.0787122	WDR54	0.0787122
149.803	0.567395	0.238431	2.37971	0.0173264	0.0787122	PGGHG	0.0787122
59.1594	1.81954	0.764612	2.3797	0.0173269	0.0787122	MAMLD1	0.0787122
62.8125	1.6734	0.703311	2.37931	0.0173449	0.078742	TMCC3	0.078742
76973.1	0.303513	0.127569	2.37921	0.0173497	0.078742	B2M	0.078742
381.204	-0.776172	0.326269	-2.37893	0.017363	0.0787657	SCOC	0.0787657
39.8708	1.33571	0.56179	2.3776	0.0174259	0.0789404	INTS7	0.0789404
19.3556	1.37823	0.579615	2.37784	0.0174142	0.0789404	ALPK1	0.0789404
661.608	0.495084	0.208218	2.37772	0.0174199	0.0789404	LOC116500060	0.0789404
24.0402	1.495	0.628975	2.37688	0.0174595	0.0790561	NR2C2AP	0.0790561
399.562	1.26572	0.532598	2.37651	0.0174772	0.0790994	NCK2	0.0790994
20.7413	1.76134	0.741327	2.37593	0.0175048	0.0791871	CCDC57	0.0791871
109.533	1.64407	0.692102	2.37548	0.0175263	0.0792476	PGRMC1	0.0792476
388.735	-0.990886	0.417244	-2.37484	0.0175568	0.0793484	LOC116497897	0.0793484
89.9337	1.49125	0.628028	2.37449	0.0175731	0.0793486	CDH23	0.0793486
1839.5	0.498197	0.209797	2.37466	0.0175651	0.0793486	ATP6V0B	0.0793486
250.601	1.39807	0.589025	2.37354	0.0176187	0.0795172	UBAC2	0.0795172
454.777	0.459261	0.193712	2.37084	0.0177476	0.080025	STT3B	0.080025
820.173	0.280797	0.118431	2.37097	0.0177413	0.080025	C28H1orf43	0.080025
688.477	-0.615615	0.25968	-2.37066	0.0177561	0.0800262	ZNF318	0.0800262
396.606	-1.01783	0.429391	-2.3704	0.017769	0.0800361	HDAC11	0.0800361
129.695	1.33652	0.563866	2.37028	0.0177748	0.0800361	TMEM147	0.0800361
291.524	0.816507	0.344541	2.36984	0.0177957	0.0800928	LOC116494961	0.0800928
176.949	-0.841733	0.35523	-2.36954	0.01781	0.0801204	SPART	0.0801204
63.9965	1.45417	0.613973	2.36846	0.0178625	0.0803194	PBXIP1	0.0803194
46.2054	1.08833	0.459621	2.3679	0.0178896	0.0804035	METTL25	0.0804035
855.163	0.577145	0.243755	2.36773	0.0178978	0.0804035	DALRD3	0.0804035
271.85	-0.621271	0.262458	-2.36713	0.0179266	0.0804959	CASP7	0.0804959
321.44	1.10592	0.467333	2.36646	0.0179591	0.0805539	HMGB2	0.0805539
59.9619	1.36838	0.578267	2.36635	0.0179644	0.0805539	RAB3A	0.0805539
1729.72	0.748228	0.316156	2.36665	0.0179501	0.0805539	PFDN5	0.0805539
110.983	0.787315	0.332759	2.36602	0.0179804	0.0805884	C10H3orf18	0.0805884
1636.3	0.26131	0.110542	2.3639	0.0180835	0.081013	POLDIP2	0.081013
113.749	-0.448841	0.189908	-2.36346	0.0181052	0.0810727	CCDC14	0.0810727
627.292	0.403987	0.17097	2.36292	0.0181318	0.0811171	IFT27	0.0811171
21.9754	-1.38512	0.586187	-2.36294	0.0181307	0.0811171	LOC116495287	0.0811171
306.074	0.717177	0.303542	2.3627	0.0181426	0.0811281	POLR2F	0.0811281
141.085	1.13599	0.481039	2.36153	0.0181995	0.0812731	KLHDC1	0.0812731
46.5631	1.43434	0.607381	2.36152	0.0182001	0.0812731	TMEM120B	0.0812731
16.7526	-1.51227	0.640309	-2.36179	0.018187	0.0812731	FAM229A	0.0812731
4621.81	0.875089	0.370648	2.36097	0.018227	0.0812739	RPL31	0.0812739
49.8218	1.53089	0.648389	2.36106	0.0182227	0.0812739	IPPK	0.0812739
393.5	0.749475	0.317394	2.36134	0.0182091	0.0812739	NUDT21	0.0812739
1053.38	-0.654242	0.277123	-2.36084	0.0182337	0.0812739	LOC116494300	0.0812739
622.288	1.0694	0.453108	2.36014	0.0182681	0.08139	CMIP	0.08139
158.873	-0.440682	0.186789	-2.35925	0.0183121	0.0815483	LOC116495473	0.0815483
410.938	1.41205	0.598565	2.35906	0.0183211	0.0815511	IL31RA	0.0815511
1048.66	0.894734	0.379429	2.35811	0.0183684	0.0817244	RAB2A	0.0817244
454.083	0.47773	0.202613	2.35784	0.0183815	0.0817363	NDUFA6	0.0817363
19.7789	-1.54222	0.654118	-2.35771	0.0183879	0.0817363	POLR3G	0.0817363
35.3411	1.43298	0.608063	2.35663	0.0184414	0.0819366	PDE4D	0.0819366
160.903	-0.882204	0.374407	-2.35627	0.0184595	0.0819794	RYBP	0.0819794
1358.34	0.955056	0.405444	2.35558	0.0184937	0.082094	PFDN2	0.082094
13.6382	-1.3389	0.568456	-2.35533	0.0185061	0.0821112	NADSYN1	0.0821112
50.858	1.63129	0.692837	2.35451	0.0185469	0.0822549	FBXL14	0.0822549
28.525	1.36854	0.581342	2.35411	0.0185673	0.0823075	SLC27A3	0.0823075
255.903	-0.755735	0.321207	-2.3528	0.0186328	0.0825604	RFT1	0.0825604
119.159	1.11493	0.473951	2.35242	0.0186517	0.0826064	POMT1	0.0826064
46.4053	1.61731	0.687724	2.35168	0.0186889	0.0827336	LOC116498138	0.0827336
41.4572	1.61965	0.68888	2.35114	0.0187159	0.0827858	SMIM8	0.0827858
38.0123	1.6433	0.699	2.35094	0.0187263	0.0827858	FDXACB1	0.0827858
318.948	0.951957	0.404921	2.35097	0.0187244	0.0827858	CNP	0.0827858
2358.47	0.566238	0.240908	2.35043	0.0187516	0.0828602	TRAPPC3	0.0828602
188.759	-0.492585	0.209602	-2.3501	0.0187683	0.082896	TP53BP1	0.082896
93.6437	1.46714	0.624523	2.34921	0.0188132	0.0829506	TMEM184C	0.0829506
121.238	1.31335	0.559058	2.34922	0.0188127	0.0829506	RXRA	0.0829506
127.068	-1.08689	0.46267	-2.34918	0.0188148	0.0829506	SORL1	0.0829506
54.5725	-1.22096	0.519723	-2.34925	0.0188113	0.0829506	LOC116500108	0.0829506
19.0033	-1.21289	0.516413	-2.34869	0.0188394	0.0830216	CPNE7	0.0830216
31.776	2.25092	0.958524	2.34832	0.0188582	0.0830291	SPIRE1	0.0830291
116.326	0.464348	0.197736	2.34832	0.0188582	0.0830291	UBXN10	0.0830291
28.409	1.35463	0.576974	2.34781	0.0188839	0.0830725	LOC116492560	0.0830725
466.482	0.444804	0.189456	2.34779	0.0188852	0.0830725	NMT1	0.0830725
535.187	0.845445	0.360145	2.34751	0.0188992	0.083076	AVL9	0.083076
7286.44	0.305069	0.129959	2.34744	0.0189031	0.083076	TMEM183A	0.083076
104.013	1.13221	0.482376	2.34716	0.0189173	0.0831012	LOC116492497	0.0831012
66.8239	1.05748	0.450617	2.34675	0.0189379	0.0831541	UPRT	0.0831541
33.6316	-1.12956	0.481458	-2.34612	0.0189697	0.0832561	DZANK1	0.0832561
82.2226	0.993414	0.423464	2.34592	0.0189801	0.083264	IQCC	0.083264
41.7636	1.06248	0.453021	2.34532	0.0190109	0.0833435	DOCK7	0.0833435
320.176	0.605603	0.258228	2.34523	0.0190154	0.0833435	POP5	0.0833435
162.028	0.577839	0.246442	2.34473	0.0190409	0.0833998	NIPSNAP2	0.0833998
1220.18	0.667526	0.284703	2.34464	0.0190454	0.0833998	LAMTOR5	0.0833998
17.902	1.25272	0.534361	2.34434	0.0190609	0.08343	CKS2	0.08343
171.574	-1.06326	0.453623	-2.34392	0.019082	0.0834849	PCGF2	0.0834849
312.596	1.14887	0.490253	2.34342	0.0191078	0.0835603	NEK9	0.0835603
111.015	1.37381	0.586285	2.34324	0.0191169	0.0835621	CCDC125	0.0835621
111.764	1.38771	0.592305	2.34289	0.0191349	0.0835656	BAHD1	0.0835656
562.489	0.353537	0.150889	2.34303	0.0191277	0.0835656	LOC116494122	0.0835656
204.982	1.41025	0.602084	2.34228	0.0191661	0.0836644	CST7	0.0836644
97.9218	0.685049	0.292629	2.34102	0.0192312	0.0839111	MIDN	0.0839111
53.7217	1.3635	0.582666	2.3401	0.0192786	0.0840312	LOC116502358	0.0840312
5426.17	0.861391	0.368089	2.34017	0.0192749	0.0840312	CALM2	0.0840312
1337.25	0.594566	0.25409	2.33998	0.0192847	0.0840312	BTG2	0.0840312
81.4287	-1.07531	0.459602	-2.33966	0.0193015	0.0840665	TCF7	0.0840665
24.6481	1.77325	0.758238	2.33864	0.0193538	0.0842567	MN1	0.0842567
64.8232	1.67737	0.71735	2.33828	0.0193727	0.0842632	GMDS	0.0842632
15.3525	1.38524	0.592412	2.33831	0.0193713	0.0842632	UCK2	0.0842632
180.685	0.984371	0.421331	2.33634	0.0194738	0.0846652	LOC116500190	0.0846652
35.3708	1.33378	0.57095	2.33607	0.0194877	0.0846879	OLFML2A	0.0846879
815.187	0.650135	0.278325	2.33588	0.0194972	0.0846914	NDUFA13	0.0846914
968.023	-0.862822	0.369425	-2.33558	0.0195129	0.0847217	HUS1	0.0847217
38.118	-1.57819	0.675771	-2.33539	0.0195229	0.0847273	WSCD2	0.0847273
218.143	0.621094	0.265982	2.3351	0.0195382	0.0847557	LOC116500726	0.0847557
33.8289	1.23277	0.528177	2.334	0.0195957	0.0849291	PUSL1	0.0849291
67.2643	-0.918281	0.393409	-2.33416	0.0195872	0.0849291	CISD3	0.0849291
808.258	1.27746	0.547476	2.33337	0.019629	0.0850356	RSU1	0.0850356
3714.36	0.380414	0.163133	2.33193	0.0197042	0.0851678	SNX3	0.0851678
44.1534	-1.04304	0.447259	-2.33206	0.0196973	0.0851678	AGAP1	0.0851678
75.5267	-1.37634	0.590253	-2.33178	0.0197121	0.0851678	ANKRD2	0.0851678
727.404	1.05791	0.453595	2.33228	0.0196861	0.0851678	AMDHD2	0.0851678
246.697	1.46445	0.628035	2.33179	0.0197115	0.0851678	C1QBP	0.0851678
42.9013	1.35215	0.579852	2.33189	0.0197064	0.0851678	MBLAC2	0.0851678
170.717	-0.389963	0.167257	-2.33151	0.0197263	0.0851912	TIGAR	0.0851912
5566.77	1.27087	0.545272	2.3307	0.0197689	0.0853322	MYH9	0.0853322
720.564	0.407842	0.174997	2.33056	0.0197765	0.0853322	GATAD2B	0.0853322
390.119	-0.859315	0.368797	-2.33005	0.0198037	0.0853813	FKBP7	0.0853813
230.364	-0.471008	0.202148	-2.33001	0.0198054	0.0853813	DCAF17	0.0853813
227.155	1.4343	0.615647	2.32975	0.0198193	0.0854028	CCDC88A	0.0854028
83.5818	1.59678	0.685434	2.32959	0.019828	0.0854028	FLVCR1	0.0854028
170.318	-0.578485	0.248366	-2.32916	0.0198506	0.0854103	TRAPPC10	0.0854103
203.604	1.23214	0.52907	2.32887	0.0198659	0.0854103	RAP1GDS1	0.0854103
54.0029	-1.48498	0.63768	-2.32872	0.0198737	0.0854103	LPAR4	0.0854103
4804.06	0.879787	0.377752	2.32901	0.0198587	0.0854103	RPL35	0.0854103
448.62	0.927825	0.39838	2.329	0.0198592	0.0854103	MED29	0.0854103
632.046	1.28024	0.549802	2.32854	0.0198835	0.0854145	LOC116502158	0.0854145
663.202	0.507345	0.218054	2.3267	0.0199812	0.0857965	RBM7	0.0857965
555.714	-0.847203	0.364209	-2.32614	0.0200109	0.085886	MFGE8	0.085886
3912.36	-0.639499	0.274987	-2.32556	0.020042	0.0859814	FRRS1	0.0859814
135.084	2.71129	1.1661	2.3251	0.0200668	0.0860497	C1R	0.0860497
480.407	1.39051	0.598212	2.32444	0.020102	0.0861628	NBEAL2	0.0861628
553.437	0.514576	0.221422	2.32396	0.0201278	0.0862352	PABPN1	0.0862352
35964.6	0.63861	0.274816	2.32377	0.0201377	0.0862399	LOC116500245	0.0862399
82.1153	0.820351	0.353123	2.32313	0.0201722	0.0863392	RPP14	0.0863392
479.456	0.546681	0.235333	2.32301	0.0201787	0.0863392	LIMK2	0.0863392
1347.02	0.646283	0.278345	2.32188	0.0202394	0.0865226	CREM	0.0865226
32.1736	1.52162	0.655308	2.32199	0.0202336	0.0865226	STARD5	0.0865226
262.087	1.51167	0.651336	2.32088	0.0202933	0.086715	AKT1	0.086715
346.848	0.99865	0.430598	2.31922	0.0203833	0.0869758	CNDP2	0.0869758
1760.03	0.833359	0.359347	2.31909	0.0203901	0.0869758	SUCLG1	0.0869758
1323.01	-0.634436	0.273534	-2.3194	0.0203733	0.0869758	TELO2	0.0869758
2221.17	0.405261	0.174723	2.31945	0.0203708	0.0869758	UBE2M	0.0869758
19.286	-1.20579	0.520154	-2.31814	0.0204417	0.0871577	SCG5	0.0871577
1571.74	1.03592	0.446938	2.31783	0.0204588	0.0871923	RABGAP1L	0.0871923
191.09	1.00676	0.434405	2.31756	0.0204731	0.0872149	TMEM254	0.0872149
180.051	1.23105	0.531291	2.3171	0.0204982	0.0872837	IMP3	0.0872837
59.8936	0.732658	0.316232	2.31684	0.0205126	0.0873066	HDHD3	0.0873066
427.864	-1.13147	0.488501	-2.31621	0.0205466	0.0874131	VPS13C	0.0874131
1354.57	0.664003	0.286717	2.31588	0.0205646	0.0874511	CAPN15	0.0874511
286.617	-0.751134	0.324567	-2.31426	0.0206532	0.0877897	DHX35	0.0877897
120.818	1.4187	0.613113	2.31394	0.0206712	0.0878279	LRRC1	0.0878279
147.334	0.990948	0.42835	2.3134	0.0207004	0.0879134	GOLM1	0.0879134
116.975	0.88958	0.384638	2.31277	0.020735	0.0880219	BIN3	0.0880219
21.3437	2.01856	0.873138	2.31185	0.020786	0.0881834	MAFF	0.0881834
652.369	-0.645882	0.27943	-2.31143	0.0208094	0.0881834	PYROXD1	0.0881834
419.424	0.707196	0.305937	2.31158	0.0208011	0.0881834	GDAP2	0.0881834
27.6239	1.80797	0.782106	2.31166	0.0207962	0.0881834	GPR157	0.0881834
118.208	1.46667	0.6348	2.31044	0.0208637	0.088375	ATP2B4	0.088375
1199.87	0.439781	0.190374	2.31009	0.0208834	0.0883816	SELENOS	0.0883816
666.838	1.39367	0.603291	2.31011	0.0208821	0.0883816	ATP2A3	0.0883816
170.578	0.971382	0.420642	2.30929	0.0209278	0.0885307	MRPL17	0.0885307
795.942	1.0637	0.46072	2.30878	0.020956	0.0886116	MRPL9	0.0886116
54.2859	1.51884	0.658205	2.30755	0.021024	0.0888216	RHOH	0.0888216
3978.25	0.240342	0.104152	2.30762	0.0210204	0.0888216	LOC116499081	0.0888216
1672.74	0.284967	0.123515	2.30714	0.021047	0.0888803	PSMB7	0.0888803
90.2884	1.39416	0.604695	2.30556	0.0211353	0.0891759	TRAK1	0.0891759
224.317	-0.490304	0.212661	-2.30557	0.0211347	0.0891759	WDR11	0.0891759
1621.07	0.7495	0.32538	2.30346	0.021253	0.0892647	RANGAP1	0.0892647
44.019	1.12514	0.488185	2.30473	0.0211816	0.0892647	SERHL2	0.0892647
83.3225	1.85556	0.805392	2.30392	0.0212273	0.0892647	LOC116502140	0.0892647
1568.74	-0.377262	0.163745	-2.30396	0.0212251	0.0892647	PPIL4	0.0892647
421.073	1.15412	0.500969	2.30377	0.0212358	0.0892647	LOC116487994	0.0892647
722.198	1.13441	0.492341	2.30412	0.021216	0.0892647	PDLIM5	0.0892647
11.8349	-1.46487	0.635852	-2.30379	0.0212344	0.0892647	LOC116491161	0.0892647
465.13	1.1286	0.489752	2.30443	0.0211987	0.0892647	INPP5D	0.0892647
1808.46	0.815	0.353828	2.30338	0.0212574	0.0892647	MAP2K1	0.0892647
334.276	1.14363	0.496176	2.30489	0.021173	0.0892647	RNF216	0.0892647
5622.78	0.435041	0.188846	2.30368	0.0212408	0.0892647	UBL5	0.0892647
823.205	0.666583	0.289455	2.30289	0.0212852	0.0893397	MDH1	0.0893397
106.758	1.14716	0.498173	2.30274	0.0212937	0.0893397	STX6	0.0893397
43.5475	1.38262	0.600648	2.30189	0.0213415	0.089478	LOC116487913	0.089478
105.012	1.34082	0.582546	2.30166	0.0213541	0.089478	SOGA1	0.089478
584.614	0.692037	0.300668	2.30166	0.0213543	0.089478	COQ5	0.089478
377.366	-0.800842	0.348058	-2.30088	0.0213982	0.0896233	APPL1	0.0896233
103.987	1.49453	0.650087	2.29897	0.0215065	0.0900382	MGAT5	0.0900382
37.0748	-1.19244	0.518873	-2.29813	0.0215544	0.0901997	LOC116494477	0.0901997
29.2618	-1.6886	0.735184	-2.29684	0.0216282	0.0904696	ACOT12	0.0904696
1297.46	1.68742	0.734741	2.29663	0.0216401	0.0904805	FGL2	0.0904805
5706.75	-0.597945	0.26041	-2.29617	0.0216661	0.0905505	TMPO	0.0905505
546.488	-0.650268	0.283262	-2.29564	0.0216965	0.0905993	METTL4	0.0905993
266.692	-0.967522	0.421437	-2.29577	0.0216893	0.0905993	FAM98B	0.0905993
28.1417	1.85409	0.807841	2.29512	0.0217263	0.0906847	LOC116496552	0.0906847
5247.67	0.401661	0.175034	2.29476	0.0217468	0.0907315	RPL37A	0.0907315
1441.52	0.813467	0.354596	2.29407	0.0217867	0.0908588	NDUFS8	0.0908588
87.4173	1.11128	0.484517	2.29359	0.0218143	0.0909349	PGM3	0.0909349
559.512	-0.74601	0.325378	-2.29275	0.0218625	0.0910969	SMC6	0.0910969
241.729	0.508083	0.221655	2.29223	0.0218924	0.0911431	DCLRE1C	0.0911431
796.244	0.473943	0.206746	2.29239	0.0218832	0.0911431	CHCHD5	0.0911431
33.1645	1.4921	0.651046	2.29186	0.021914	0.0911941	MYBL2	0.0911941
39.9424	1.24141	0.541797	2.29128	0.0219472	0.0912932	GNPNAT1	0.0912932
76.0765	-0.608456	0.265586	-2.29099	0.0219638	0.0913231	RWDD1	0.0913231
415.559	1.08319	0.472974	2.29017	0.0220114	0.0914821	ANAPC2	0.0914821
176.775	0.476197	0.207975	2.28969	0.0220394	0.0915592	ZDHHC18	0.0915592
267.351	1.12906	0.493199	2.28925	0.0220646	0.0916248	RNASEH2B	0.0916248
266.926	1.16555	0.509358	2.28828	0.0221212	0.0917814	TMEM129	0.0917814
308.171	0.680106	0.297192	2.28844	0.0221118	0.0917814	NAA10	0.0917814
454.608	-0.6673	0.291679	-2.28779	0.0221497	0.091821	COMMD8	0.091821
47.2094	1.62322	0.709473	2.28793	0.0221417	0.091821	TBRG1	0.091821
7878.43	0.90042	0.393766	2.28669	0.0222141	0.0920489	RPS16	0.0920489
23.199	1.69778	0.742603	2.28625	0.0222396	0.0921152	BORCS5	0.0921152
1424.97	0.415956	0.18199	2.2856	0.0222774	0.0921933	PSMA6	0.0921933
29.877	0.947898	0.414714	2.28566	0.0222739	0.0921933	OIP5	0.0921933
129.467	-1.21662	0.532498	-2.28474	0.0223281	0.0923637	TAGLN	0.0923637
44.7084	1.9867	0.869673	2.28442	0.0223466	0.092401	LOC116495803	0.092401
129.504	-0.586268	0.256672	-2.28411	0.0223649	0.0924371	NCOA1	0.0924371
133.604	0.580643	0.254294	2.28335	0.0224097	0.0925828	CCNB3	0.0925828
82.2112	1.74124	0.762993	2.28212	0.0224823	0.0928142	STK38L	0.0928142
2463.39	0.216485	0.09487	2.28192	0.0224943	0.0928142	SRPRA	0.0928142
1084.7	0.55729	0.244203	2.28208	0.0224849	0.0928142	VDAC3	0.0928142
114.561	-0.618301	0.271175	-2.28008	0.0226028	0.0932221	SHLD2	0.0932221
2821.6	0.496117	0.217644	2.27949	0.0226382	0.0933288	RAB7A	0.0933288
449.847	-0.263009	0.115438	-2.27835	0.0227057	0.0935199	ARNTL	0.0935199
55.63	1.8709	0.82116	2.27836	0.0227052	0.0935199	ACAP3	0.0935199
1815.13	0.473742	0.207944	2.27822	0.0227135	0.0935199	PRKAG1	0.0935199
13.0484	-1.36409	0.598795	-2.27806	0.0227232	0.0935201	LOC116488077	0.0935201
12227.3	-0.32339	0.142004	-2.27734	0.0227662	0.0936575	RPL3	0.0936575
200.856	1.59153	0.698972	2.27696	0.0227884	0.0936696	SH3KBP1	0.0936696
27.0057	1.50772	0.662133	2.27706	0.0227823	0.0936696	GTPBP6	0.0936696
355.068	1.24258	0.545815	2.27656	0.0228123	0.093728	ZNF217	0.093728
1354.65	1.09318	0.480324	2.27592	0.0228509	0.0938347	BMP2K	0.0938347
273.472	-0.664318	0.291904	-2.27581	0.0228575	0.0938347	SEPTIN2	0.0938347
298.012	-0.4814	0.211695	-2.27402	0.0229646	0.0942345	SMCO4	0.0942345
247.922	0.84839	0.373186	2.27337	0.023004	0.0943163	TMUB1	0.0943163
514.6	-0.511763	0.225105	-2.27344	0.0229994	0.0943163	SLC25A13	0.0943163
33.9125	-0.861813	0.379149	-2.27302	0.023025	0.0943626	OSBPL10	0.0943626
426.411	-0.58015	0.255295	-2.27247	0.0230582	0.0944587	CPLANE1	0.0944587
17.3962	1.24362	0.547498	2.27145	0.0231195	0.0946701	STAR	0.0946701
819.743	0.565123	0.24885	2.27094	0.0231508	0.0947582	SCAMP2	0.0947582
269.146	0.781296	0.344328	2.26905	0.0232655	0.0951876	MEA1	0.0951876
4449.85	0.901299	0.397277	2.26869	0.0232871	0.0952359	RPL37	0.0952359
16.9866	1.42718	0.629217	2.26819	0.0233178	0.0952814	PRTFDC1	0.0952814
246.732	0.721909	0.318268	2.26824	0.0233144	0.0952814	THAP7	0.0952814
89.1726	-0.716972	0.316292	-2.2668	0.0234022	0.0955859	MPP3	0.0955859
2003.71	0.457177	0.201719	2.26641	0.0234265	0.0956452	CHMP4B	0.0956452
322.103	-0.400973	0.176955	-2.26596	0.023454	0.0957173	CZH18orf25	0.0957173
285.231	-0.704076	0.310818	-2.26524	0.0234981	0.0958303	PDS5B	0.0958303
195.688	-1.28075	0.56548	-2.26488	0.0235198	0.0958303	NENF	0.0958303
170.018	0.855691	0.377762	2.26516	0.0235027	0.0958303	LOC116488066	0.0958303
473.689	-0.836968	0.369545	-2.26486	0.0235212	0.0958303	PPM1L	0.0958303
5115.77	0.873317	0.385668	2.26443	0.0235479	0.0958808	SLC25A6	0.0958808
353.347	-0.536762	0.23705	-2.26434	0.0235533	0.0958808	BRPF1	0.0958808
63.7785	-1.01685	0.449208	-2.26365	0.0235955	0.0960125	GNMT	0.0960125
7730.17	0.341423	0.150868	2.26306	0.023632	0.0961207	GNB4	0.0961207
580.704	1.19077	0.526578	2.26133	0.0237386	0.0964333	SIRT5	0.0964333
221.409	1.27441	0.563544	2.26141	0.0237336	0.0964333	RFX2	0.0964333
226.013	0.690772	0.30545	2.26149	0.0237289	0.0964333	ELOF1	0.0964333
892.504	0.457068	0.202149	2.26105	0.0237561	0.0964638	TEX261	0.0964638
3742.05	0.246187	0.108896	2.26075	0.023775	0.0965004	KARS1	0.0965004
12297	-0.743018	0.328705	-2.26044	0.023794	0.096537	TACC3	0.096537
111.656	1.64629	0.728481	2.2599	0.0238278	0.0966231	LOC116489179	0.0966231
2137.73	0.573662	0.253858	2.25978	0.0238351	0.0966231	FKBP1A	0.0966231
148.911	-0.458525	0.202994	-2.25881	0.023895	0.0968255	RWDD4	0.0968255
181.086	-0.956745	0.423855	-2.25725	0.0239926	0.0971807	RNFT2	0.0971807
190.299	1.41547	0.627178	2.25688	0.0240154	0.0972325	SLC66A2	0.0972325
66.2114	1.3655	0.605224	2.2562	0.0240584	0.0973657	ST7	0.0973657
350.622	-0.916003	0.406025	-2.25603	0.024069	0.0973683	MVK	0.0973683
76.252	-1.15849	0.513582	-2.25571	0.0240891	0.0974088	TRPV3	0.0974088
6634.62	0.531679	0.235884	2.25399	0.024197	0.097764	SAP18	0.097764
43.5879	1.55656	0.690543	2.25411	0.0241891	0.097764	SLC43A2	0.097764
39.0325	1.43851	0.638824	2.25181	0.024334	0.0982472	SLC2A13	0.0982472
2256.11	0.444935	0.197602	2.25167	0.024343	0.0982472	GRK2	0.0982472
32.8877	1.56557	0.69531	2.25161	0.0243469	0.0982472	DUT	0.0982472
204.175	1.06061	0.471165	2.25104	0.0243832	0.0982965	LOC116490405	0.0982965
104.141	1.29328	0.574551	2.25094	0.0243895	0.0982965	FAP	0.0982965
96.2095	1.24631	0.553665	2.25101	0.0243846	0.0982965	CCNI2	0.0982965
74.1838	1.20335	0.534737	2.25037	0.0244256	0.0983487	BMPR2	0.0983487
63.7301	1.45742	0.647648	2.25033	0.024428	0.0983487	RAI1	0.0983487
310.512	0.596231	0.264962	2.25025	0.0244328	0.0983487	LOC116498587	0.0983487
1552.52	-0.586801	0.260824	-2.2498	0.0244616	0.0983856	SLC30A4	0.0983856
41.6736	0.749207	0.333012	2.24979	0.0244622	0.0983856	TADA2A	0.0983856
124.513	1.22223	0.543529	2.24869	0.0245324	0.098627	RIPK1	0.098627
202.542	1.41325	0.628576	2.24834	0.0245544	0.0986747	CYFIP2	0.0986747
662.733	-0.759635	0.337924	-2.24794	0.0245797	0.0987356	SMOX	0.0987356
1254.1	-0.532792	0.237036	-2.24773	0.0245935	0.0987501	SNX13	0.0987501
20.2705	-1.40812	0.626607	-2.24721	0.0246263	0.0988409	AJM1	0.0988409
541.711	-0.613342	0.273011	-2.24658	0.0246666	0.0989231	PUS1	0.0989231
60.8474	0.987381	0.439505	2.24658	0.0246671	0.0989231	NEK8	0.0989231
18.1452	1.33915	0.596223	2.24605	0.0247009	0.0989767	LOC116502075	0.0989767
145.337	0.453074	0.201717	2.24609	0.0246984	0.0989767	POLI	0.0989767
195.509	-0.588039	0.261874	-2.24551	0.0247357	0.0990344	MBIP	0.0990344
366.647	1.34076	0.597052	2.24564	0.0247272	0.0990344	PREX1	0.0990344
1054.5	0.425056	0.189336	2.24498	0.0247694	0.0991286	STT3A	0.0991286
31.4269	1.80615	0.804686	2.24454	0.0247977	0.0992011	KIFAP3	0.0992011
9690.6	0.635942	0.28336	2.24429	0.0248139	0.099225	RPL9	0.099225
59.0938	2.20406	0.982524	2.24326	0.0248798	0.0994173	IL13RA1	0.0994173
13.931	-1.62757	0.725551	-2.24322	0.0248825	0.0994173	HTR6	0.0994173
598.59	-0.688321	0.306942	-2.24251	0.0249283	0.0995597	LOC116491495	0.0995597
38.6349	-0.952816	0.425101	-2.24138	0.0250012	0.0997685	CCNJ	0.0997685
2151.94	0.821036	0.366295	2.24146	0.0249963	0.0997685	MAP3K3	0.0997685
1644.21	0.59474	0.265428	2.24069	0.0250464	0.0999081	MROH1	0.0999081
12140.7	0.514345	0.229614	2.24004	0.0250883	0.100034	NT5C3A	0.100034
269.046	1.29471	0.578075	2.23968	0.0251114	0.100044	EXOC6	0.100044
36.3181	1.62851	0.727097	2.23974	0.0251076	0.100044	PIGX	0.100044
36.1372	1.22871	0.54876	2.23906	0.0251521	0.100165	PIMREG	0.100165
233.459	1.27848	0.571216	2.23818	0.0252092	0.100351	DRAXIN	0.100351
859.922	0.606083	0.270828	2.23789	0.0252281	0.100385	ALG6	0.100385
847.76	0.670831	0.299809	2.23753	0.0252516	0.100438	RCE1	0.100438
389.385	0.527506	0.235847	2.23664	0.0253096	0.100586	BBS9	0.100586
5164.45	-0.781622	0.349438	-2.23679	0.0252998	0.100586	LOC116494044	0.100586
109.73	1.30543	0.583741	2.23631	0.0253314	0.100632	SEPTIN11	0.100632
91636.2	0.690777	0.30902	2.23538	0.0253926	0.100834	EEF1A1	0.100834
111.23	1.29334	0.578885	2.2342	0.0254699	0.101099	IDS	0.101099
721.531	1.23418	0.552457	2.23398	0.0254842	0.101115	BIN2	0.101115
109.313	1.17653	0.526816	2.23328	0.0255304	0.101215	WASHC5	0.101215
1912.95	0.618173	0.276789	2.23337	0.0255244	0.101215	RAF1	0.101215
225.523	1.49851	0.67106	2.23305	0.0255454	0.101234	C11H15orf39	0.101234
735.063	0.386406	0.173179	2.23125	0.0256648	0.101624	MANBA	0.101624
380.914	0.787209	0.352804	2.23129	0.0256617	0.101624	CSTF2	0.101624
1157.53	0.52667	0.236068	2.231	0.0256808	0.101646	DNTTIP1	0.101646
21.7967	2.24025	1.00591	2.22708	0.0259419	0.102575	TPCN2	0.102575
878.353	0.594324	0.266844	2.22723	0.0259318	0.102575	TADA3	0.102575
1053.56	-0.384661	0.172726	-2.227	0.0259473	0.102575	TXNDC11	0.102575
122.991	1.24079	0.55721	2.22679	0.0259616	0.10259	MFSD6	0.10259
1012.49	-0.407655	0.183226	-2.22488	0.0260896	0.103054	AREL1	0.103054
67.277	1.57961	0.710224	2.2241	0.0261415	0.103217	LIMK1	0.103217
43.4833	-0.886004	0.398553	-2.22305	0.0262124	0.103431	URB1	0.103431
23.1687	-1.02839	0.462618	-2.22298	0.026217	0.103431	C18H17orf67	0.103431
281.699	0.579389	0.260808	2.22151	0.0263161	0.10376	ZFAND2B	0.10376
49.0053	1.28053	0.576443	2.22143	0.0263218	0.10376	POC1A	0.10376
111.33	0.656263	0.295452	2.22121	0.0263365	0.103776	LOC116497548	0.103776
260.592	0.674184	0.303588	2.22072	0.0263698	0.103846	NANP	0.103846
105.515	0.93029	0.418929	2.22064	0.0263755	0.103846	CCNC	0.103846
749.709	0.688187	0.309992	2.22001	0.0264179	0.103886	TMEM115	0.103886
189.656	0.719738	0.324162	2.2203	0.0263982	0.103886	BCO2	0.103886
282.017	-1.21529	0.547397	-2.22012	0.0264103	0.103886	ZNF532	0.103886
151.584	0.545667	0.245877	2.21926	0.0264688	0.104044	PTCH1	0.104044
599.445	-0.845303	0.381029	-2.21848	0.0265224	0.104171	ZMYND11	0.104171
274.128	1.15198	0.519261	2.21849	0.0265213	0.104171	EML3	0.104171
2164.69	0.449752	0.202785	2.21787	0.0265635	0.104271	LOC116492398	0.104271
89.594	-0.75649	0.341102	-2.21778	0.0265695	0.104271	LOC116493550	0.104271
239.723	0.753533	0.33995	2.2166	0.0266505	0.104547	OST4	0.104547
999.331	1.07947	0.487145	2.2159	0.0266981	0.104692	RIN2	0.104692
19.1512	1.59456	0.719728	2.2155	0.026726	0.104759	HLF	0.104759
31.5699	2.24487	1.0135	2.21496	0.0267628	0.104861	PLXNB2	0.104861
313.377	0.811967	0.366684	2.21435	0.0268048	0.104983	ATP5MC1	0.104983
95.9408	-0.715296	0.323052	-2.21419	0.026816	0.104984	KCNMA1	0.104984
19127.4	0.463851	0.209534	2.21373	0.0268475	0.105023	LAPTM4A	0.105023
74.0625	-0.577567	0.260892	-2.21382	0.0268411	0.105023	CBFA2T2	0.105023
63.4094	1.34986	0.609816	2.21355	0.0268599	0.105029	SLA2	0.105029
9420.75	0.470276	0.212523	2.21282	0.02691	0.105183	STAT1	0.105183
311.649	0.35361	0.159857	2.21204	0.0269642	0.105352	HMBOX1	0.105352
371.863	1.18455	0.535742	2.21104	0.0270327	0.105578	ANXA5	0.105578
38.2849	1.68604	0.762645	2.21078	0.0270511	0.105607	VWA8	0.105607
182.065	1.1249	0.508883	2.21054	0.0270679	0.105625	PDIA4	0.105625
165.908	1.30413	0.590025	2.2103	0.0270843	0.105625	PSEN2	0.105625
135.635	-0.961264	0.434914	-2.21024	0.0270884	0.105625	THNSL2	0.105625
58.9147	-0.693802	0.313989	-2.20964	0.0271303	0.105746	RBFA	0.105746
56.0218	1.54574	0.699599	2.20946	0.0271424	0.105751	LOC116490372	0.105751
37.7967	-0.949763	0.429902	-2.20925	0.027157	0.105765	ZGRF1	0.105765
2025.75	-0.59089	0.267527	-2.20871	0.0271948	0.105811	PICALM	0.105811
715.858	0.465553	0.210791	2.2086	0.0272022	0.105811	MRPL48	0.105811
211.807	0.702123	0.317936	2.20838	0.0272178	0.105811	PHACTR2	0.105811
27.0221	1.13077	0.512055	2.2083	0.0272232	0.105811	LOC116489859	0.105811
63.5166	1.5214	0.688853	2.20859	0.0272029	0.105811	CENPH	0.105811
157.857	1.57659	0.713994	2.20813	0.0272352	0.105815	LOC116486268	0.105815
110.283	0.756324	0.342657	2.20723	0.0272977	0.106016	UTP4	0.106016
78.7876	-0.7286	0.33018	-2.20667	0.027337	0.106084	CHIC1	0.106084
43.6593	1.45464	0.659179	2.20674	0.0273321	0.106084	MTX1	0.106084
374.33	-0.331743	0.150371	-2.20617	0.0273723	0.106178	UBOX5	0.106178
291.666	1.05654	0.479069	2.20541	0.0274253	0.106342	RIPOR1	0.106342
89.138	-0.542035	0.245835	-2.20487	0.0274631	0.106361	C2H8orf82	0.106361
709.22	1.24051	0.562578	2.20504	0.027451	0.106361	SYNE1	0.106361
1264.54	0.229632	0.104145	2.20491	0.0274601	0.106361	VHL	0.106361
90.8813	1.12396	0.510123	2.20331	0.027573	0.106701	CDIP1	0.106701
18541.2	0.505066	0.22923	2.20331	0.0275728	0.106701	RPL23	0.106701
297.351	0.670396	0.304316	2.20296	0.0275976	0.106754	MFSD5	0.106754
300.24	0.571019	0.259235	2.20271	0.0276154	0.10678	HMG20B	0.10678
1028.17	1.01243	0.459662	2.20254	0.0276269	0.106782	LOC116497351	0.106782
340.013	-0.58301	0.264818	-2.20155	0.0276972	0.107011	DIS3	0.107011
35.3467	1.48165	0.67306	2.20136	0.0277109	0.107022	BMI1	0.107022
258.719	1.26518	0.574831	2.20096	0.0277392	0.107088	HPCAL1	0.107088
47.0113	1.24452	0.56555	2.20055	0.0277679	0.107157	ASB1	0.107157
1478.05	-0.446071	0.202743	-2.20018	0.0277945	0.107217	NBN	0.107217
338.726	-0.822654	0.374028	-2.19945	0.0278463	0.107374	PANX3	0.107374
89.4267	1.43889	0.654433	2.19868	0.0279005	0.107413	IFFO1	0.107413
3326.61	1.45906	0.663534	2.19893	0.0278831	0.107413	EHD3	0.107413
181.497	0.640612	0.291355	2.19873	0.0278969	0.107413	PPIL1	0.107413
661.112	-0.880244	0.400347	-2.19871	0.0278988	0.107413	DOT1L	0.107413
756.537	0.818877	0.372513	2.19825	0.0279313	0.107489	PLPP7	0.107489
3705.78	-0.610565	0.277794	-2.19791	0.0279558	0.107498	KEL	0.107498
353.806	0.73709	0.335352	2.19796	0.0279521	0.107498	KDELR2	0.107498
654.768	0.521384	0.237238	2.19773	0.0279684	0.107503	SLC25A1	0.107503
119.127	1.53858	0.700127	2.19757	0.0279797	0.107505	NOTCH1	0.107505
332.637	1.38246	0.629216	2.19711	0.0280124	0.107587	LOC116496390	0.107587
21.5845	1.58209	0.720249	2.19658	0.0280503	0.107691	CENPO	0.107691
240.267	0.701943	0.319712	2.19555	0.0281243	0.107932	PBDC1	0.107932
3498.64	-0.439852	0.200392	-2.19496	0.0281665	0.108051	CDC42SE2	0.108051
182.807	0.711259	0.324211	2.19381	0.0282488	0.108098	SND1	0.108098
112.286	1.63483	0.745152	2.19395	0.0282387	0.108098	APPL2	0.108098
230.31	1.08048	0.492534	2.19372	0.0282555	0.108098	OTULINL	0.108098
324.811	-0.447998	0.204218	-2.19373	0.0282548	0.108098	C1D	0.108098
246.948	-0.703252	0.320511	-2.19416	0.0282238	0.108098	GEN1	0.108098
54.3708	1.15815	0.527787	2.19434	0.0282107	0.108098	LNPK	0.108098
49.8292	-1.02761	0.468437	-2.1937	0.0282567	0.108098	NEXN	0.108098
8043.04	0.704562	0.321251	2.19319	0.028294	0.108199	RPS27A	0.108199
318.756	0.922578	0.421251	2.19009	0.0285174	0.108925	LOC116485530	0.108925
198.716	1.062	0.484876	2.19025	0.0285065	0.108925	UGDH	0.108925
2304.24	0.272355	0.124353	2.19018	0.0285113	0.108925	RNPS1	0.108925
34.7165	1.75369	0.800838	2.18982	0.0285375	0.108958	PHKA2	0.108958
240.925	0.837358	0.382439	2.18952	0.0285591	0.108998	TBL1X	0.108998
98.4412	0.965815	0.441191	2.18911	0.0285889	0.109069	GBA2	0.109069
17.3892	-1.19968	0.548078	-2.18888	0.0286058	0.10909	LOC116495790	0.10909
283.084	0.577917	0.264114	2.18814	0.0286596	0.109211	RRM1	0.109211
1584.43	1.16847	0.534002	2.18813	0.0286599	0.109211	FLI1	0.109211
175.942	1.22205	0.558596	2.18771	0.0286908	0.109286	RASAL2	0.109286
85.6266	0.885836	0.405001	2.18725	0.0287246	0.109366	NUDT15	0.109366
34.3558	1.1395	0.521007	2.18711	0.0287342	0.109366	EDARADD	0.109366
888.723	0.860564	0.393604	2.18637	0.0287885	0.109493	SLC35E1	0.109493
23.4974	-1.37377	0.628342	-2.18635	0.0287903	0.109493	CALR3	0.109493
72.8313	-0.522717	0.23916	-2.18563	0.0288425	0.109628	HDAC10	0.109628
103.066	-0.507627	0.232265	-2.18555	0.0288483	0.109628	LIPT2	0.109628
190.564	0.651666	0.298304	2.18457	0.0289203	0.109773	LRRC8C	0.109773
237.957	1.13548	0.519705	2.18486	0.028899	0.109773	JUP	0.109773
350.42	0.535498	0.24511	2.18472	0.0289094	0.109773	SNX27	0.109773
122.499	1.33676	0.612094	2.18392	0.0289684	0.109913	RCN2	0.109913
498.01	0.290104	0.132869	2.18338	0.0290075	0.110018	SARS1	0.110018
142	-0.836167	0.383249	-2.18179	0.0291251	0.110421	CPNE2	0.110421
21.4788	-1.02365	0.46923	-2.18156	0.0291419	0.110441	ADGRA3	0.110441
229.627	1.29848	0.595345	2.18106	0.029179	0.110539	SMAD3	0.110539
32.0623	-0.970327	0.445025	-2.18039	0.0292285	0.110683	ARL13B	0.110683
987.579	-0.78597	0.360648	-2.17933	0.0293073	0.110939	RALGPS1	0.110939
780.421	0.998554	0.458381	2.17843	0.0293737	0.111103	DENND11	0.111103
61.0419	1.35158	0.620431	2.17846	0.0293722	0.111103	RFTN2	0.111103
130.498	1.34879	0.619271	2.17803	0.0294038	0.111174	SH3BP1	0.111174
142.498	1.28497	0.590111	2.17751	0.0294429	0.111278	DGAT2	0.111278
320.825	1.35426	0.621992	2.1773	0.0294584	0.111294	ZDHHC3	0.111294
25.2048	1.4031	0.644616	2.17664	0.0295077	0.111437	RAPGEF2	0.111437
317.89	0.760932	0.349913	2.17463	0.0296576	0.111916	ANGEL2	0.111916
94.8335	1.44762	0.665647	2.17476	0.0296481	0.111916	SLC39A13	0.111916
87.0793	1.34871	0.621125	2.1714	0.0299008	0.112684	LOC116494735	0.112684
230.476	0.978388	0.450596	2.17132	0.0299069	0.112684	ABCD2	0.112684
202.499	1.36397	0.628178	2.17131	0.0299076	0.112684	FAS	0.112684
133.359	1.73245	0.797741	2.17169	0.0298789	0.112684	PIK3R6	0.112684
122.457	-0.631811	0.291352	-2.16855	0.0301171	0.113429	CEP68	0.113429
144.085	-0.558184	0.257463	-2.16801	0.0301576	0.113538	WFDC1	0.113538
49.6615	-1.29203	0.596152	-2.16729	0.0302131	0.113659	TSHZ1	0.113659
210.35	0.960175	0.443008	2.1674	0.0302044	0.113659	SLC25A5	0.113659
437.469	0.91834	0.423895	2.16643	0.0302783	0.11386	SPCS2	0.11386
27.1759	-1.21014	0.558662	-2.16614	0.0303006	0.1139	EXPH5	0.1139
191.977	-0.624651	0.288458	-2.16549	0.0303504	0.11402	FAAP24	0.11402
2570.39	0.971137	0.448477	2.16541	0.030356	0.11402	LOC116497573	0.11402
1449.2	0.274157	0.126656	2.16458	0.0304201	0.114216	GPAT4	0.114216
221.714	-0.464909	0.214803	-2.16435	0.0304375	0.114238	TCF4	0.114238
1805.3	0.521269	0.241023	2.16274	0.0305615	0.114659	MORF4L1	0.114659
4694.62	0.609807	0.281994	2.16248	0.030581	0.114688	RAP2C	0.114688
1235.4	-0.267531	0.123755	-2.16178	0.0306353	0.114803	DNM1L	0.114803
24.4601	1.63701	0.757203	2.16191	0.0306249	0.114803	KDM8	0.114803
508.585	-0.739129	0.342032	-2.161	0.0306957	0.114852	ACBD5	0.114852
31.0132	1.51559	0.70125	2.16128	0.0306741	0.114852	RTCA	0.114852
275.731	0.6615	0.306082	2.16118	0.0306812	0.114852	GGCX	0.114852
283.581	1.04491	0.483508	2.1611	0.0306872	0.114852	ZFAND5	0.114852
1749.5	1.01212	0.468516	2.16027	0.0307516	0.115017	ITGB1	0.115017
724.468	0.318723	0.147592	2.15949	0.0308124	0.1152	HMGCL	0.1152
2021.72	0.921712	0.426943	2.15887	0.0308605	0.115291	CALM1	0.115291
208.064	-0.578056	0.267756	-2.15889	0.0308587	0.115291	GRPEL2	0.115291
69.4046	-1.37027	0.634851	-2.15841	0.0308962	0.11538	TMEM25	0.11538
122.078	1.41368	0.655031	2.15819	0.030913	0.115398	LOC116486731	0.115398
57.3306	0.753857	0.349331	2.158	0.0309277	0.115409	P3H3	0.115409
25.0715	-1.93299	0.896065	-2.1572	0.03099	0.115553	NQO1	0.115553
1675.18	0.40983	0.189982	2.1572	0.0309901	0.115553	MICOS10	0.115553
110.504	-0.615828	0.285525	-2.15683	0.0310193	0.115617	USPL1	0.115617
108.858	-0.54541	0.252914	-2.1565	0.0310446	0.115667	KLHL2	0.115667
146.134	1.21226	0.562297	2.1559	0.0310912	0.115752	RGS4	0.115752
683.242	0.65891	0.305612	2.15604	0.0310809	0.115752	HMGCS1	0.115752
386.901	0.498985	0.231547	2.155	0.0311617	0.115881	DTX4	0.115881
1922.94	0.624925	0.289951	2.15528	0.0311402	0.115881	RAN	0.115881
1172.64	0.89138	0.413609	2.15513	0.0311519	0.115881	TPM2	0.115881
1023.98	-0.700679	0.325225	-2.15444	0.0312056	0.115956	TGDS	0.115956
2777.99	0.3543	0.164451	2.15445	0.031205	0.115956	COPA	0.115956
977.791	0.554398	0.257358	2.15419	0.0312253	0.115985	BCKDHA	0.115985
206.275	0.569249	0.26434	2.15347	0.0312817	0.11615	VPS37B	0.11615
934.458	1.18855	0.55221	2.15235	0.0313702	0.116434	TNFRSF11A	0.116434
1504.95	0.634588	0.294877	2.15204	0.031394	0.116478	RAB5A	0.116478
22.8092	0.883849	0.411158	2.14966	0.0315824	0.117095	CEP135	0.117095
132.606	1.11184	0.517256	2.14949	0.0315955	0.117095	LOC116495730	0.117095
3144.12	-0.704675	0.327836	-2.14948	0.0315965	0.117095	PLAT	0.117095
44.2311	-1.15964	0.539776	-2.14838	0.0316836	0.117351	GRAP2	0.117351
557.847	0.58108	0.270519	2.14802	0.0317121	0.117351	TAF10	0.117351
40.8417	1.57831	0.734708	2.14821	0.0316968	0.117351	KLF11	0.117351
27.1729	-1.35062	0.628779	-2.148	0.0317139	0.117351	CD79B	0.117351
1183.72	-0.509853	0.237731	-2.14466	0.0319799	0.118291	MED23	0.118291
47.6638	-1.33541	0.623104	-2.14316	0.0320999	0.118599	TRIM50	0.118599
4360.78	0.490998	0.229091	2.14324	0.0320936	0.118599	LOC116500606	0.118599
33.8093	-1.05932	0.494246	-2.14331	0.0320879	0.118599	LOC116500641	0.118599
1281.16	0.424502	0.198095	2.14292	0.0321193	0.118625	FOS	0.118625
53.6572	-1.16529	0.543861	-2.14262	0.0321437	0.11867	GPLD1	0.11867
35.7661	1.49403	0.697445	2.14214	0.0321821	0.118695	PIBF1	0.118695
94.9731	-1.02562	0.478781	-2.14215	0.0321817	0.118695	MACIR	0.118695
27.8596	0.978946	0.457007	2.14208	0.0321869	0.118695	LOC116501635	0.118695
20.6094	1.36459	0.637089	2.14192	0.0321999	0.118697	LOC116496130	0.118697
10.5543	-1.46496	0.684049	-2.14161	0.032225	0.118745	IFTAP	0.118745
1650.57	-0.739432	0.345327	-2.14125	0.0322537	0.118806	SUOX	0.118806
3834.62	-0.69709	0.325941	-2.1387	0.0324602	0.119521	ANKRD11	0.119521
33.681	1.18511	0.554177	2.1385	0.032476	0.119534	TSPAN12	0.119534
60.4043	1.28543	0.601491	2.13707	0.0325923	0.119871	CFAP36	0.119871
22.4332	1.58331	0.740827	2.13721	0.0325806	0.119871	PTPRN	0.119871
4429.45	0.215315	0.100835	2.13533	0.0327341	0.120165	PCID2	0.120165
44.1423	-1.02174	0.478376	-2.13586	0.0326912	0.120165	NFATC1	0.120165
309.187	-0.776452	0.363583	-2.13556	0.0327154	0.120165	NCOA7	0.120165
155.868	1.53522	0.718934	2.13542	0.0327271	0.120165	ARAP3	0.120165
3392.58	0.917993	0.429861	2.13556	0.0327154	0.120165	TLN1	0.120165
51.977	0.965533	0.452247	2.13497	0.0327636	0.120228	CTTNBP2NL	0.120228
700.772	-0.864931	0.405158	-2.1348	0.0327775	0.120234	SNN	0.120234
20.6563	1.78663	0.837101	2.1343	0.0328181	0.120246	LEKR1	0.120246
53.5927	1.18886	0.556995	2.13442	0.0328082	0.120246	TMEM186	0.120246
16.6335	0.959448	0.449481	2.13457	0.0327964	0.120246	LOC116497009	0.120246
71.2238	-0.746028	0.349568	-2.13414	0.032831	0.120249	TCTN3	0.120249
3163.46	0.450061	0.210929	2.13371	0.0328666	0.12029	LOC116493436	0.12029
19.988	-1.39791	0.655159	-2.1337	0.0328672	0.12029	ZNF423	0.12029
109.533	0.501085	0.23499	2.13237	0.0329766	0.120645	ORAI2	0.120645
2939.1	1.2144	0.569596	2.13204	0.0330034	0.120698	LOC116491958	0.120698
1582.52	0.299803	0.140644	2.13164	0.0330367	0.120774	ZPR1	0.120774
643.891	0.425284	0.199624	2.13042	0.0331368	0.121089	DNAJC16	0.121089
1205.14	0.249501	0.11712	2.13029	0.0331477	0.121089	SNRPC	0.121089
44.1498	-1.45024	0.680827	-2.13011	0.0331622	0.121096	LOC116494402	0.121096
1407.71	-0.994603	0.467194	-2.12889	0.0332635	0.121421	RESF1	0.121421
41.6156	1.09986	0.51674	2.12847	0.0332984	0.121502	CPED1	0.121502
186.29	0.353359	0.166038	2.12818	0.0333222	0.121544	MRRF	0.121544
95.1447	1.39009	0.653615	2.12677	0.0334394	0.121925	LOC116502154	0.121925
266.924	-0.543452	0.25556	-2.12651	0.0334604	0.121956	LOC116492450	0.121956
65.8225	-0.756732	0.355899	-2.12626	0.0334819	0.121989	NFATC2	0.121989
23.2263	1.35193	0.63593	2.12591	0.0335111	0.122004	TYMS	0.122004
75.49	1.61613	0.760172	2.12601	0.0335024	0.122004	P2RY13	0.122004
38.2455	1.75323	0.824909	2.12536	0.0335569	0.122124	GALNT11	0.122124
184.525	-0.724866	0.341221	-2.12433	0.0336426	0.122363	ADSS1	0.122363
1552.79	-0.37873	0.1783	-2.12412	0.0336602	0.122363	ATG9A	0.122363
931.727	0.305084	0.143619	2.12426	0.0336486	0.122363	TUBG1	0.122363
251.017	0.403022	0.189813	2.12325	0.0337326	0.122534	SLC35A4	0.122534
45.4969	1.09558	0.51599	2.12326	0.0337321	0.122534	KLF9	0.122534
146.226	1.13425	0.53437	2.1226	0.0337877	0.122666	NDUFA4	0.122666
148.721	1.48045	0.697497	2.12252	0.0337939	0.122666	TRIB1	0.122666
359.049	-0.668313	0.315068	-2.12117	0.0339075	0.123032	BBX	0.123032
2377.63	0.797355	0.376028	2.12047	0.0339668	0.123201	PLIN2	0.123201
319.479	-0.471074	0.222181	-2.12023	0.0339867	0.123227	SLC1A4	0.123227
53.0899	1.49356	0.704543	2.11989	0.0340149	0.123284	LOC116500268	0.123284
220.176	0.833438	0.39323	2.11947	0.0340511	0.123368	TAZ	0.123368
2370.64	0.392725	0.185351	2.11882	0.0341056	0.123479	YWHAE	0.123479
1226.29	0.994204	0.469228	2.11881	0.0341069	0.123479	LOC116501012	0.123479
33.2689	-0.971097	0.458475	-2.1181	0.0341665	0.123554	TGFBR2	0.123554
55.4911	-0.818357	0.386378	-2.11802	0.0341733	0.123554	PCNX2	0.123554
143.807	1.36218	0.643156	2.11796	0.0341784	0.123554	MAP3K5	0.123554
327.754	0.574071	0.270996	2.11837	0.0341434	0.123554	PGAP3	0.123554
392.751	-0.67491	0.318765	-2.11727	0.0342374	0.123721	PGAM5	0.123721
1506.71	0.343478	0.162253	2.11692	0.0342664	0.123733	CCM2	0.123733
179.025	-0.8999	0.425082	-2.117	0.0342595	0.123733	TXNRD2	0.123733
5708.48	-0.62568	0.295617	-2.11652	0.0343005	0.123811	STAM2	0.123811
159.297	0.760178	0.359238	2.11608	0.0343377	0.123899	ZBTB8OS	0.123899
132.355	1.08615	0.513358	2.11577	0.0343645	0.12395	DECR1	0.12395
1177.44	0.555931	0.262795	2.11545	0.0343913	0.124	LOC116485898	0.124
79.5592	1.71825	0.812361	2.11513	0.034419	0.124018	ICOSLG	0.124018
101.119	-0.613676	0.290141	-2.1151	0.0344218	0.124018	CCN6	0.124018
1278.71	-0.533015	0.252155	-2.11384	0.034529	0.124358	ZMPSTE24	0.124358
78.3926	1.19261	0.564354	2.11323	0.0345807	0.124416	PDGFC	0.124416
327.131	-0.357231	0.169047	-2.1132	0.0345834	0.124416	MYEF2	0.124416
46.2565	1.02326	0.484203	2.11328	0.0345765	0.124416	MYO1E	0.124416
3841.76	0.568765	0.269194	2.11284	0.0346143	0.124481	ABTB1	0.124481
58.0263	1.10802	0.524499	2.11252	0.0346416	0.124533	DYNLT3	0.124533
132.55	0.963978	0.456525	2.11156	0.0347246	0.124785	ATP23	0.124785
700.629	-0.419662	0.198871	-2.11023	0.0348387	0.125149	SCFD1	0.125149
330.87	1.09151	0.517415	2.10955	0.0348972	0.125267	CROT	0.125267
649.511	0.869501	0.412174	2.10955	0.0348975	0.125267	UBALD1	0.125267
27.672	-0.984124	0.466597	-2.10915	0.0349315	0.125343	C26H19orf44	0.125343
39.6675	1.21725	0.577279	2.1086	0.0349787	0.125466	VPS9D1	0.125466
98.6621	1.79673	0.852211	2.10832	0.0350036	0.125495	RAB11FIP2	0.125495
79.5807	-0.654794	0.310592	-2.10821	0.0350127	0.125495	FTO	0.125495
60.9242	1.39922	0.663844	2.10775	0.0350524	0.125591	LYRM9	0.125591
1482.88	0.18996	0.0902113	2.10572	0.0352286	0.126176	ARIH2	0.126176
392.991	0.68016	0.323029	2.10557	0.0352416	0.126176	TRAP1	0.126176
1191.14	-0.88526	0.420506	-2.10522	0.0352718	0.126238	ZNF507	0.126238
2193.68	-0.734011	0.348762	-2.10462	0.0353245	0.12638	SRP9	0.12638
353.684	0.647589	0.307807	2.10388	0.0353887	0.126563	SLC25A36	0.126563
61.4089	1.27229	0.60484	2.10352	0.0354203	0.126597	CHD7	0.126597
515.033	0.379968	0.180638	2.10348	0.0354241	0.126597	KIAA0100	0.126597
909.07	-0.958834	0.455917	-2.10309	0.035458	0.126671	ABL1	0.126671
638.931	0.295155	0.140358	2.10288	0.0354764	0.12669	ACYP1	0.12669
22.8993	1.21882	0.579811	2.1021	0.0355447	0.126748	PHLPP1	0.126748
862.509	-0.577375	0.274635	-2.10234	0.0355236	0.126748	TLK1	0.126748
73.2423	0.746118	0.354937	2.10211	0.0355433	0.126748	AACS	0.126748
655.816	-0.748408	0.356015	-2.10218	0.0355377	0.126748	PSIP1	0.126748
47.3878	1.64246	0.781513	2.10164	0.035585	0.126845	TTBK1	0.126845
434.998	-0.382783	0.182149	-2.10148	0.0355988	0.126848	CEP83	0.126848
3831.51	0.478611	0.227928	2.09983	0.0357437	0.127317	LOC116498619	0.127317
1112.75	0.506675	0.24137	2.09916	0.0358027	0.127447	ITFG2	0.127447
11.215	1.07714	0.51314	2.09912	0.0358064	0.127447	LRRN4	0.127447
2805.39	0.738439	0.35198	2.09796	0.035909	0.127766	URM1	0.127766
282.198	-0.531106	0.253335	-2.09646	0.0360417	0.128191	TET1	0.128191
1053.49	0.556306	0.265385	2.09622	0.0360625	0.128218	NONO	0.128218
200.482	-0.865203	0.412845	-2.09571	0.036108	0.128333	ACSF3	0.128333
191.917	-0.613531	0.29287	-2.09489	0.0361806	0.12854	CHCHD1	0.12854
653.986	-0.380153	0.181479	-2.09475	0.0361929	0.12854	ACAA2	0.12854
4803.8	1.02227	0.488139	2.09423	0.0362399	0.12866	CD74	0.12866
139.501	0.637387	0.304508	2.09317	0.0363339	0.128947	MFHAS1	0.128947
20901.2	-0.506456	0.242035	-2.09249	0.0363944	0.12903	EIF3H	0.12903
1382.31	-0.365585	0.174728	-2.09232	0.0364103	0.12903	IBTK	0.12903
87.1222	-0.485843	0.232191	-2.09243	0.0364004	0.12903	LOC116491648	0.12903
439.553	0.488138	0.233317	2.09217	0.0364237	0.12903	NTMT1	0.12903
1283.35	0.531798	0.254175	2.09225	0.036416	0.12903	MCRS1	0.12903
1389.34	-0.625237	0.298885	-2.0919	0.0364475	0.129067	WDR44	0.129067
644.724	0.471621	0.225563	2.09086	0.0365403	0.129302	BTD	0.129302
9255	0.448421	0.214452	2.09101	0.0365275	0.129302	CTSZ	0.129302
63.7771	1.01469	0.485369	2.09054	0.0365689	0.129309	TIMM21	0.129309
1145.4	-0.656149	0.313854	-2.09062	0.036562	0.129309	UROS	0.129309
162.215	1.30188	0.622902	2.09002	0.0366163	0.129429	GAS7	0.129429
44.9713	-1.31183	0.627795	-2.08959	0.0366551	0.129519	LOC116490638	0.129519
29.8197	-0.890185	0.426047	-2.08941	0.036671	0.129528	VGLL1	0.129528
122.572	1.52375	0.729684	2.08823	0.036777	0.129793	IL20RA	0.129793
119.913	1.0557	0.505512	2.08838	0.0367632	0.129793	LOC116494598	0.129793
1042.91	-0.357335	0.171127	-2.08813	0.0367861	0.129793	RPS6KA6	0.129793
1470.84	0.552598	0.264723	2.08746	0.036847	0.129939	RSPRY1	0.129939
41.347	1.51089	0.72382	2.08738	0.0368541	0.129939	TIMM17A	0.129939
231.717	1.12752	0.540654	2.08548	0.0370258	0.130497	PPP3CA	0.130497
3423.48	0.659376	0.316347	2.08434	0.037129	0.130682	CDV3	0.130682
199.413	0.476318	0.228526	2.08431	0.0371323	0.130682	LOC116486097	0.130682
670.316	0.657288	0.315297	2.08466	0.0370999	0.130682	RAB8B	0.130682
2438.9	0.586461	0.281351	2.08444	0.03712	0.130682	TRIM25	0.130682
40.2187	-1.29134	0.619727	-2.08372	0.037186	0.130824	RUNX3	0.130824
116.558	1.32338	0.635345	2.08294	0.0372569	0.130995	LOC116488949	0.130995
744.708	0.383135	0.183944	2.08289	0.0372616	0.130995	DCTN5	0.130995
178.984	-0.971534	0.466542	-2.08241	0.0373046	0.131052	ZC2HC1A	0.131052
2682.6	-0.514199	0.246913	-2.08251	0.0372959	0.131052	EIF2S2	0.131052
234.376	0.558787	0.268408	2.08186	0.0373552	0.131173	CEP76	0.131173
2155.31	0.297583	0.142949	2.08174	0.0373661	0.131173	CLPX	0.131173
287.288	-0.541301	0.260057	-2.08147	0.0373908	0.13121	TIMMDC1	0.13121
616.143	0.274334	0.131807	2.08133	0.0374038	0.13121	GTF2H5	0.13121
220.727	0.648419	0.311584	2.08104	0.0374303	0.131256	PPARD	0.131256
243.908	0.535558	0.257489	2.07992	0.0375324	0.131567	RAC3	0.131567
547.785	0.651551	0.313334	2.07942	0.0375792	0.131588	MYD88	0.131588
28.2595	-1.63999	0.788635	-2.07953	0.0375684	0.131588	OCIAD2	0.131588
3183.72	0.340957	0.163947	2.07967	0.0375558	0.131588	RPN1	0.131588
138.496	0.626063	0.301172	2.07875	0.0376402	0.131615	NDUFB2	0.131615
35.1277	1.49411	0.71874	2.07879	0.0376367	0.131615	CENPP	0.131615
12.1317	1.12257	0.540024	2.07874	0.037641	0.131615	MST1	0.131615
437.539	0.843421	0.405667	2.0791	0.0376083	0.131615	SERF2	0.131615
88.0438	0.99608	0.479352	2.07797	0.0377119	0.131806	LINS1	0.131806
101.187	0.80226	0.3861	2.07785	0.0377227	0.131806	POLE3	0.131806
1304.69	0.421085	0.20271	2.07728	0.0377761	0.131945	LOC116494067	0.131945
731.5	0.540512	0.260326	2.07629	0.037867	0.132215	AP3B1	0.132215
1955.87	0.868229	0.418424	2.075	0.0379868	0.132545	MTPN	0.132545
332.649	-0.551668	0.265871	-2.07495	0.0379913	0.132545	DNAJC10	0.132545
12.7927	-1.2693	0.61176	-2.07483	0.0380024	0.132545	LRRC52	0.132545
524.021	0.277726	0.133871	2.07458	0.0380255	0.132578	C15H7orf26	0.132578
22.2091	-0.902257	0.435123	-2.07357	0.0381197	0.132858	SH3PXD2A	0.132858
30.2996	1.38398	0.667959	2.07195	0.0382699	0.133334	HS1BP3	0.133334
736.68	0.396847	0.191556	2.0717	0.0382933	0.133368	ACOT8	0.133368
291.077	-0.575715	0.278034	-2.07067	0.0383899	0.133609	OLA1	0.133609
1845.91	0.320738	0.154895	2.07068	0.0383886	0.133609	ALAS1	0.133609
215.373	1.39971	0.676056	2.0704	0.0384147	0.133647	RGS9	0.133647
784.745	0.510159	0.246469	2.06987	0.0384647	0.133773	SLF2	0.133773
357.91	1.06513	0.514694	2.06944	0.0385052	0.133866	PPP1R3D	0.133866
17.813	1.11818	0.540378	2.06926	0.0385217	0.133875	KIF18B	0.133875
196.577	-0.616122	0.297897	-2.06824	0.0386178	0.134161	FITM2	0.134161
160.55	-0.358927	0.173559	-2.06804	0.0386364	0.134178	RPGR	0.134178
794.382	-0.382562	0.185063	-2.0672	0.0387157	0.134369	CEP192	0.134369
112.541	1.37376	0.664594	2.06707	0.0387278	0.134369	SETD7	0.134369
1397.5	0.353494	0.171017	2.06701	0.038733	0.134369	SMIM7	0.134369
590.404	-0.552122	0.267224	-2.06614	0.0388148	0.134605	MTRES1	0.134605
531.281	0.304261	0.147299	2.0656	0.0388662	0.134735	MAN1C1	0.134735
641.13	-0.261917	0.126862	-2.06458	0.0389626	0.135021	QSOX2	0.135021
46.7978	1.16192	0.562873	2.06427	0.038992	0.135075	PAQR5	0.135075
1703.09	-0.576732	0.279497	-2.06346	0.0390686	0.135233	PIK3C2A	0.135233
35.4868	1.45994	0.707496	2.06353	0.039062	0.135233	MOB3C	0.135233
452.532	0.692723	0.335727	2.06335	0.0390793	0.135233	PDZD11	0.135233
61.7892	0.852589	0.413365	2.06256	0.0391546	0.135445	KCTD6	0.135445
6128.71	0.327454	0.158869	2.06115	0.0392883	0.135859	PDE3B	0.135859
36.6492	1.07467	0.521761	2.0597	0.0394271	0.136279	MGAT2	0.136279
59.6545	0.996072	0.483626	2.05959	0.0394377	0.136279	LOC116492498	0.136279
30.8761	1.27353	0.618422	2.05933	0.0394631	0.136318	LOC116486750	0.136318
924.222	0.350131	0.170055	2.05893	0.0395013	0.136402	PRUNE1	0.136402
41.286	1.42687	0.69315	2.05853	0.0395396	0.136485	LRRC47	0.136485
557.771	1.11597	0.542422	2.05738	0.0396496	0.136817	NUP210	0.136817
422.147	0.35465	0.172414	2.05696	0.0396899	0.136873	PPA1	0.136873
595.723	0.696424	0.338576	2.05692	0.039694	0.136873	AP3S1	0.136873
403.091	-0.936755	0.455482	-2.05662	0.0397224	0.136922	RAD50	0.136922
13.901	1.31107	0.637821	2.05555	0.0398263	0.137185	CDCA3	0.137185
401.286	-0.370644	0.180315	-2.05554	0.0398269	0.137185	PIGU	0.137185
115.707	-0.463739	0.225628	-2.05533	0.0398476	0.137207	PMS2	0.137207
80.6355	0.740469	0.360333	2.05496	0.0398832	0.137281	LOC116490506	0.137281
113.348	-0.533288	0.259547	-2.05469	0.0399089	0.137321	LYAR	0.137321
17.7667	-1.45734	0.709402	-2.05432	0.0399443	0.137394	ARHGAP24	0.137394
637.211	0.731763	0.35639	2.05327	0.0400468	0.137698	CSK	0.137698
474.849	-0.788345	0.383985	-2.05306	0.0400665	0.137717	NOL8	0.137717
129.688	1.39229	0.678566	2.05181	0.0401881	0.138086	LIMS2	0.138086
215.112	0.646014	0.314893	2.05154	0.0402147	0.138129	ABRAXAS1	0.138129
275.26	-0.77518	0.377947	-2.05103	0.040264	0.138249	QDPR	0.138249
38.7927	1.17411	0.572595	2.05051	0.0403146	0.138328	C2H18orf21	0.138328
2062.97	-0.661115	0.322416	-2.0505	0.0403156	0.138328	NAA15	0.138328
215.438	1.3263	0.647083	2.04966	0.0403978	0.138464	LOC116486733	0.138464
302.309	0.978364	0.477279	2.04988	0.0403764	0.138464	PDLIM1	0.138464
264.388	-0.600528	0.292971	-2.04979	0.040385	0.138464	CAPN10	0.138464
519.679	0.463082	0.225974	2.04927	0.0404361	0.138546	DARS2	0.138546
304.472	-0.591859	0.288864	-2.04892	0.0404702	0.138614	RSL1D1	0.138614
128.1	1.01013	0.493061	2.0487	0.0404912	0.138637	MAN1A2	0.138637
1480.4	-0.386133	0.188561	-2.04779	0.0405802	0.138893	INTS10	0.138893
306.346	-0.932875	0.45578	-2.04677	0.040681	0.139153	LOC116498355	0.139153
4069.17	0.291165	0.142259	2.04673	0.0406849	0.139153	PRCC	0.139153
397.716	-0.662557	0.323848	-2.04589	0.040767	0.139333	RECQL	0.139333
55.0111	0.920782	0.450094	2.04576	0.0407803	0.139333	SNAPC1	0.139333
870.811	1.33427	0.652137	2.046	0.0407569	0.139333	LOC116500279	0.139333
136.586	-0.539195	0.263645	-2.04515	0.0408396	0.139346	ZDHHC16	0.139346
34.2988	0.789138	0.385856	2.04516	0.0408391	0.139346	LOC116491999	0.139346
34.1802	1.00953	0.493563	2.04539	0.0408159	0.139346	SLC31A1	0.139346
494.453	0.683117	0.33402	2.04514	0.0408414	0.139346	FBXO46	0.139346
[truncated: 8,476 more rows]

## Sheet: Table S9_WWWD_TB_GO
Table S9: Gene Ontology Biological Process results for differentially expressed genes between symptomatic and asymptomatic WWWD.
[truncated: 105 more rows]

[truncated: 4 more sheets: Table S10_WWWD_TB_KEGG, Table S11_RH_TB_DEGs, Table S12_RH_TB_GO, Table S13_RH_TB_KEGG]
